# Supplementary material for: Poly[dichloridobis[μ-1-(4-pyridyl­meth­yl)-1,2,4-triazole]cadmium(II)]
Source: Acta Crystallogr Sect E Struct Rep Online. 2010 Sep 15;66(Pt 10):m1257. doi: 10.1107/S1600536810036251 (PMC2983120; doi:10.1107/S1600536810036251)
Supplement: Supplementary file 1 [file e-66-m1257-sup1.cif]

##############################################################################
###                                                                        ###
###        Electronic paper (Acta Crystallographica Section E)             ###
###                                                                        ###
##############################################################################
#                                                                            #
# This CIF contains the data in a paper accepted for publication in Acta     #
# Crystallographica Section E. It conforms to the requirements of Notes      #
# for Authors for Section E, and has been peer reviewed under the auspices   #
# of the IUCr Commission on Journals.                                        #
#                                                                            #
# Full details of the Crystallographic Information File format               #
# are given in the paper "The Crystallographic Information File (CIF):       #
# a New Standard Archive File for Crystallography" by S. R. Hall, F. H.      #
# Allen and I. D. Brown [Acta Cryst. (1991), A47, 655-685].                  #
#                                                                            #
# The current version of the core CIF dictionary is obtainable from          #
# ftp://ftp.iucr.org/pub/cif_core.dic. The current version number is 2.4.    #
#                                                                            #
# Software is freely available for graphical display of the structure(s) in  #
# this CIF.  For information consult the CIF home page http://www.iucr.org/  #
# cif/home.html                                                              #
#                                                                            #
# This file may be used for bona fide research purposes within the           #
# scientific community so long as proper attribution is given to the journal # 
# article from which it was obtained.                                        #
#                                                                            #
##############################################################################
                                             
data_I
_audit_creation_method     SHELXL-97
_chemical_name_systematic
;
Poly[dichloridobis[\m-1-(4-pyridylmethyl)-1,2,4-triazole]cadmium(II)]
;
_chemical_name_common     ?
_chemical_formula_moiety     'C16 H16 Cd Cl2 N8'
_chemical_formula_sum     'C16 H16 Cd Cl2 N8'
_chemical_formula_iupac     '[Cd Cl2 (C8 H8 N4)2]'
_chemical_formula_weight     503.67
_chemical_melting_point     ?
_symmetry_cell_setting     monoclinic
_symmetry_space_group_name_H-M     'P 21/c'
_symmetry_space_group_name_Hall     '-P 2ybc'
loop_
    _symmetry_equiv_pos_as_xyz
    'x, y, z'
    '-x, y+1/2, -z+1/2'
    '-x, -y, -z'
    'x, -y-1/2, z-1/2'
_cell_length_a     7.5795(5)
_cell_length_b     16.9491(10)
_cell_length_c     8.2215(5)
_cell_angle_alpha     90.00
_cell_angle_beta     113.325(3)
_cell_angle_gamma     90.00
_cell_volume     969.86(10)
_cell_formula_units_Z     2
_cell_measurement_reflns_used     2546
_cell_measurement_theta_min     2.6977
_cell_measurement_theta_max     27.4835
_cell_measurement_temperature     293(2)
_exptl_crystal_description     'prism'
_exptl_crystal_colour     'colorless'
_exptl_crystal_size_max     0.20
_exptl_crystal_size_mid     0.18
_exptl_crystal_size_min     0.04
_exptl_crystal_density_diffrn     1.725
_exptl_crystal_density_meas     ?
_exptl_crystal_density_method     'not measured'
_exptl_crystal_F_000     500
_exptl_absorpt_coefficient_mu     1.420
_exptl_absorpt_correction_type     multi-scan
_exptl_absorpt_process_details     '(CrystalClear; Rigaku, 2007)'
_exptl_absorpt_correction_T_min     0.8414
_exptl_absorpt_correction_T_max     1.0000
_diffrn_ambient_temperature     293(2)
_diffrn_radiation_type     MoK\a
_diffrn_radiation_wavelength     0.71073
_diffrn_radiation_source     'fine-focus sealed tube'
_diffrn_radiation_monochromator     graphite
_diffrn_measurement_device_type     'Rigaku Mercury CCD'
_diffrn_measurement_method     '\w scans'
_diffrn_detector_area_resol_mean     ?
_diffrn_reflns_number     6994
_diffrn_reflns_av_R_equivalents     0.0157
_diffrn_reflns_av_sigmaI/netI     0.0170
_diffrn_reflns_theta_min     2.95
_diffrn_reflns_theta_max     27.48
_diffrn_reflns_theta_full     27.48
_diffrn_measured_fraction_theta_max     0.994
_diffrn_measured_fraction_theta_full     0.994
_diffrn_reflns_limit_h_min     -9
_diffrn_reflns_limit_h_max     9
_diffrn_reflns_limit_k_min     -15
_diffrn_reflns_limit_k_max     22
_diffrn_reflns_limit_l_min     -9
_diffrn_reflns_limit_l_max     10
_diffrn_standards_number     ?
_diffrn_standards_interval_count     ?
_diffrn_standards_interval_time     ?
_diffrn_standards_decay_%     ?
_reflns_number_total     2214
_reflns_number_gt     2079
_reflns_threshold_expression     I>2\s(I)
_refine_ls_structure_factor_coef     Fsqd
_refine_ls_matrix_type     full
_refine_ls_R_factor_all     0.0247
_refine_ls_R_factor_gt     0.0222
_refine_ls_wR_factor_gt     0.0468
_refine_ls_wR_factor_ref     0.0482
_refine_ls_goodness_of_fit_ref     1.005
_refine_ls_restrained_S_all     1.005
_refine_ls_number_reflns     2214
_refine_ls_number_parameters     124
_refine_ls_number_restraints     0
_refine_ls_hydrogen_treatment     constr
_refine_ls_weighting_scheme     calc
_refine_ls_weighting_details
         'calc w=1/[\s^2^(Fo^2^)+(0.0160P)^2^+0.9435P] where P=(Fo^2^+2Fc^2^)/3'
_atom_sites_solution_hydrogens     geom
_atom_sites_solution_primary     direct
_atom_sites_solution_secondary     difmap
_refine_ls_shift/su_max     0.000
_refine_ls_shift/su_mean     0.000
_refine_diff_density_max     0.778
_refine_diff_density_min     -0.233
_refine_ls_extinction_method     none
_refine_ls_extinction_coef     ?
loop_
    _atom_type_symbol
    _atom_type_description
    _atom_type_scat_dispersion_real
    _atom_type_scat_dispersion_imag
    _atom_type_scat_source
    'C' 'C' 0.0033 0.0016
                         'International Tables Vol C Tables 4.2.6.8 and 6.1.1.4'
    'H' 'H' 0.0000 0.0000
                         'International Tables Vol C Tables 4.2.6.8 and 6.1.1.4'
    'N' 'N' 0.0061 0.0033
                         'International Tables Vol C Tables 4.2.6.8 and 6.1.1.4'
    'Cl' 'Cl' 0.1484 0.1585
                         'International Tables Vol C Tables 4.2.6.8 and 6.1.1.4'
    'Cd' 'Cd' -0.8075 1.2024
                         'International Tables Vol C Tables 4.2.6.8 and 6.1.1.4'
_computing_data_collection     'CrystalClear (Rigaku, 2007)'
_computing_cell_refinement     'CrystalClear (Rigaku, 2007)'
_computing_data_reduction     'CrystalClear (Rigaku, 2007)'
_computing_structure_solution     'SHELXS97 (Sheldrick, 2008)'
_computing_structure_refinement     'SHELXL97 (Sheldrick, 2008)'
_computing_molecular_graphics
                     'SHELXTL (Sheldrick, 2008) and DIAMOND (Brandenburg, 1999)'
_computing_publication_material     'SHELXTL (Sheldrick, 2008)'
loop_
    _atom_site_type_symbol
    _atom_site_label
    _atom_site_fract_x
    _atom_site_fract_y
    _atom_site_fract_z
    _atom_site_U_iso_or_equiv
    _atom_site_adp_type
    _atom_site_calc_flag
    _atom_site_refinement_flags
    _atom_site_occupancy
    _atom_site_disorder_assembly
    _atom_site_disorder_group
    Cd Cd1 0.0000 0.5000 0.0000 0.02465(6) Uani d S 1 . .
    Cl Cl1 0.18617(7) 0.53526(3) -0.19411(7) 0.03766(12) Uani d . 1 . .
    N N2 0.4333(3) 0.60582(12) 0.5065(2) 0.0416(4) Uani d . 1 . .
    C C2 0.4379(3) 0.56302(12) 0.2553(3) 0.0309(4) Uani d . 1 . .
    H H2 0.4822 0.5515 0.1674 0.037 Uiso calc R 1 . .
    C C3 0.7421(3) 0.62024(12) 0.4780(3) 0.0387(5) Uani d . 1 . .
    H H3A 0.8033 0.5921 0.4116 0.046 Uiso calc R 1 . .
    H H3B 0.8016 0.6027 0.6000 0.046 Uiso calc R 1 . .
    C C4 0.7814(3) 0.70736(11) 0.4718(3) 0.0315(4) Uani d . 1 . .
    C C5 0.6464(3) 0.76634(13) 0.4358(3) 0.0404(5) Uani d . 1 . .
    H H5 0.5187 0.7540 0.4106 0.048 Uiso calc R 1 . .
    C C6 0.7022(3) 0.84449(12) 0.4373(3) 0.0385(5) Uani d . 1 . .
    H H6 0.6094 0.8836 0.4141 0.046 Uiso calc R 1 . .
    C C7 1.0109(3) 0.80837(14) 0.5028(4) 0.0501(6) Uani d . 1 . .
    H H7 1.1368 0.8221 0.5239 0.060 Uiso calc R 1 . .
    C C8 0.9684(3) 0.72969(13) 0.5070(4) 0.0496(6) Uani d . 1 . .
    H H8 1.0646 0.6919 0.5332 0.060 Uiso calc R 1 . .
    N N3 0.2643(2) 0.54659(10) 0.2469(2) 0.0306(4) Uani d . 1 . .
    C C1 0.2694(3) 0.57354(12) 0.4037(3) 0.0356(4) Uani d . 1 . .
    H H1 0.1653 0.5695 0.4360 0.043 Uiso calc R 1 . .
    N N1 0.5399(2) 0.59858(9) 0.4081(2) 0.0309(4) Uani d . 1 . .
    N N4 0.8817(3) 0.86600(10) 0.4702(2) 0.0351(4) Uani d . 1 . .
loop_
    _atom_site_aniso_label
    _atom_site_aniso_U_11
    _atom_site_aniso_U_22
    _atom_site_aniso_U_33
    _atom_site_aniso_U_12
    _atom_site_aniso_U_13
    _atom_site_aniso_U_23
    Cd1 0.02100(10) 0.02176(10) 0.03014(10) 0.00065(7) 0.00902(7) -0.00232(7)
    Cl1 0.0338(3) 0.0460(3) 0.0388(3) 0.0022(2) 0.0204(2) 0.0020(2)
    N2 0.0476(11) 0.0420(11) 0.0385(10) -0.0133(9) 0.0205(9) -0.0113(8)
    C2 0.0264(9) 0.0316(10) 0.0330(10) -0.0031(8) 0.0097(8) -0.0057(8)
    C3 0.0261(10) 0.0265(10) 0.0511(13) -0.0061(8) 0.0022(9) -0.0011(9)
    C4 0.0307(10) 0.0257(9) 0.0331(10) -0.0049(8) 0.0073(8) -0.0019(8)
    C5 0.0274(10) 0.0317(11) 0.0579(14) -0.0051(8) 0.0125(10) 0.0022(10)
    C6 0.0320(11) 0.0276(10) 0.0534(13) 0.0007(8) 0.0141(10) 0.0039(9)
    C7 0.0315(11) 0.0284(11) 0.094(2) -0.0065(9) 0.0285(12) -0.0064(12)
    C8 0.0338(12) 0.0250(11) 0.0862(19) -0.0009(9) 0.0197(12) -0.0064(11)
    N3 0.0246(8) 0.0318(9) 0.0334(8) -0.0030(7) 0.0095(7) -0.0038(7)
    C1 0.0390(11) 0.0336(11) 0.0387(11) -0.0064(9) 0.0202(9) -0.0052(9)
    N1 0.0283(8) 0.0235(8) 0.0365(9) -0.0051(6) 0.0082(7) -0.0010(7)
    N4 0.0345(9) 0.0246(8) 0.0479(10) -0.0036(7) 0.0180(8) -0.0005(7)
loop_
    _geom_bond_atom_site_label_1
    _geom_bond_atom_site_label_2
    _geom_bond_site_symmetry_2
    _geom_bond_distance
    _geom_bond_publ_flag
    Cd1 N3 . 2.3531(16) y
    Cd1 N4 2_645 2.4183(16) y
    Cd1 Cl1 . 2.5842(5) y
    N2 C1 . 1.313(3) ?
    N2 N1 . 1.357(3) ?
    C2 N3 . 1.320(2) ?
    C2 N1 . 1.330(2) ?
    C2 H2 . 0.9300 ?
    C3 N1 . 1.454(2) ?
    C3 C4 . 1.511(3) ?
    C3 H3A . 0.9700 ?
    C3 H3B . 0.9700 ?
    C4 C5 . 1.376(3) ?
    C4 C8 . 1.383(3) ?
    C5 C6 . 1.389(3) ?
    C5 H5 . 0.9300 ?
    C6 N4 . 1.329(3) ?
    C6 H6 . 0.9300 ?
    C7 N4 . 1.333(3) ?
    C7 C8 . 1.375(3) ?
    C7 H7 . 0.9300 ?
    C8 H8 . 0.9300 ?
    N3 C1 . 1.353(3) ?
    C1 H1 . 0.9300 ?
    N4 Cd1 2_655 2.4183(16) ?
loop_
    _geom_angle_atom_site_label_1
    _geom_angle_atom_site_label_2
    _geom_angle_atom_site_label_3
    _geom_angle_site_symmetry_1
    _geom_angle_site_symmetry_3
    _geom_angle
    _geom_angle_publ_flag
    N3 Cd1 N3 3_565 . 180.0 ?
    N3 Cd1 N4 3_565 2_645 85.82(6) ?
    N3 Cd1 N4 . 2_645 94.18(6) ?
    N3 Cd1 N4 3_565 4_475 94.18(6) ?
    N3 Cd1 N4 . 4_475 85.82(6) ?
    N4 Cd1 N4 2_645 4_475 180.00(10) ?
    N3 Cd1 Cl1 3_565 . 91.79(4) ?
    N3 Cd1 Cl1 . . 88.21(4) ?
    N4 Cd1 Cl1 2_645 . 90.49(5) ?
    N4 Cd1 Cl1 4_475 . 89.51(5) ?
    N3 Cd1 Cl1 3_565 3_565 88.21(4) ?
    N3 Cd1 Cl1 . 3_565 91.79(4) ?
    N4 Cd1 Cl1 2_645 3_565 89.51(5) ?
    N4 Cd1 Cl1 4_475 3_565 90.49(5) ?
    Cl1 Cd1 Cl1 . 3_565 180.0 ?
    C1 N2 N1 . . 102.33(17) ?
    N3 C2 N1 . . 109.85(18) ?
    N3 C2 H2 . . 125.1 ?
    N1 C2 H2 . . 125.1 ?
    N1 C3 C4 . . 115.10(17) ?
    N1 C3 H3A . . 108.5 ?
    C4 C3 H3A . . 108.5 ?
    N1 C3 H3B . . 108.5 ?
    C4 C3 H3B . . 108.5 ?
    H3A C3 H3B . . 107.5 ?
    C5 C4 C8 . . 117.34(19) ?
    C5 C4 C3 . . 125.27(19) ?
    C8 C4 C3 . . 117.38(19) ?
    C4 C5 C6 . . 119.5(2) ?
    C4 C5 H5 . . 120.2 ?
    C6 C5 H5 . . 120.2 ?
    N4 C6 C5 . . 123.2(2) ?
    N4 C6 H6 . . 118.4 ?
    C5 C6 H6 . . 118.4 ?
    N4 C7 C8 . . 123.7(2) ?
    N4 C7 H7 . . 118.1 ?
    C8 C7 H7 . . 118.1 ?
    C7 C8 C4 . . 119.4(2) ?
    C7 C8 H8 . . 120.3 ?
    C4 C8 H8 . . 120.3 ?
    C2 N3 C1 . . 103.13(16) ?
    C2 N3 Cd1 . . 127.31(13) ?
    C1 N3 Cd1 . . 128.94(14) ?
    N2 C1 N3 . . 114.62(19) ?
    N2 C1 H1 . . 122.7 ?
    N3 C1 H1 . . 122.7 ?
    C2 N1 N2 . . 110.07(17) ?
    C2 N1 C3 . . 127.96(19) ?
    N2 N1 C3 . . 121.64(18) ?
    C6 N4 C7 . . 116.82(18) ?
    C6 N4 Cd1 . 2_655 125.95(14) ?
    C7 N4 Cd1 . 2_655 117.03(14) ?
data_global
_journal_date_recd_electronic     2010-08-25
_journal_date_accepted     2010-09-09
_journal_name_full     'Acta Crystallographica, Section E'
_journal_year     2010
_journal_volume     66
_journal_issue     10
_journal_page_first     m1257
_journal_page_last     m1257
_journal_paper_category     QM
_journal_coeditor_code     HY2349
_publ_contact_author_name     'Zhu-Lai, Li'
_publ_contact_author_address
;  Department of Medicinal Chemistry
   School of Pharmacy
   Fujian Medical University
   Fuzhou, Fujian 350004
   People's Republic of China
;
_publ_contact_author_email     'lizhulai@126.com'
_publ_contact_author_fax     '+86-591-83708669'
_publ_contact_author_phone     '+86-591-83708669'
_publ_section_title
;
Poly[dichloridobis[\m-1-(4-pyridylmethyl)-1,2,4-triazole]cadmium(II)]
;
loop_
    _publ_author_name
    _publ_author_address
    'Jian Wang'
;  Department of Medicinal Chemistry
   School of Pharmacy
   Fujian Medical University
   Fuzhou, Fujian 350004
   People's Republic of China
;
    'Zhu-Lai Li'
;  Department of Medicinal Chemistry
   School of Pharmacy
   Fujian Medical University
   Fuzhou, Fujian 350004
   People's Republic of China
;
    'Xiu-Zhi Xu'
;  Department of Medicinal Chemistry
   School of Pharmacy
   Fujian Medical University
   Fuzhou, Fujian 350004
   People's Republic of China
;
    'Wen-Jin Yan'
;  Department of Medicinal Chemistry
   School of Pharmacy
   Fujian Medical University
   Fuzhou, Fujian 350004
   People's Republic of China
;
    'Hui-Li Chi'
;  Department of Medicinal Chemistry
   School of Pharmacy
   Fujian Medical University
   Fuzhou, Fujian 350004
   People's Republic of China
;
