# Supplementary material for: Poly[dichloridobis[μ-1-(4-pyridyl­meth­yl)-1,2,4-triazole]cadmium(II)]
Source: Acta Crystallogr Sect E Struct Rep Online. 2010 Sep 15;66(Pt 10):m1257. doi: 10.1107/S1600536810036251 (PMC2983120; doi:10.1107/S1600536810036251)
Supplement: Supplementary file 2 [file e-66-m1257-Isup2.hkl]

# 
# h,k,l, Fc-squared, Fo-squared, sigma(Fo-squared) and status flag 
# 
data_I
_shelx_title ' R19 in P2(1)/c' 
_shelx_refln_list_code          4 
_shelx_F_calc_maximum      139.67 
_exptl_crystal_F_000       500.00 
_reflns_d_resolution_high  0.7700 
 
loop_ 
 _symmetry_equiv_pos_as_xyz 
 'x, y, z' 
 '-x, y+1/2, -z+1/2' 
 '-x, -y, -z' 
 'x, -y-1/2, z-1/2' 
 
_cell_length_a     7.5795 
_cell_length_b    16.9491 
_cell_length_c     8.2215 
_cell_angle_alpha  90.000 
_cell_angle_beta  113.325 
_cell_angle_gamma  90.000 
 
_shelx_F_squared_multiplier     1.000 
 
loop_ 
 _refln_index_h 
 _refln_index_k 
 _refln_index_l 
 _refln_F_squared_calc 
 _refln_F_squared_meas 
 _refln_F_squared_sigma 
 _refln_observed_status 
   2   0   0     1258.29     1153.09     13.00 o 
   3   0   0     1442.07     1390.40     14.37 o 
   4   0   0     8674.03     8994.77     96.09 o 
   5   0   0     4640.17     4576.05     50.42 o 
   6   0   0     1735.71     1754.42     46.67 o 
   7   0   0     1698.63     1636.55     48.10 o 
   8   0   0      350.09      379.92     22.37 o 
   9   0   0      490.88      558.89     39.04 o 
   1   1   0     2463.62     2446.69     16.77 o 
   2   1   0        4.36        2.48      1.10 o 
   3   1   0        5.41        8.02      0.79 o 
   4   1   0      309.31      338.14      4.49 o 
   5   1   0        2.49        2.68      1.54 o 
   6   1   0        0.13        2.04      1.58 o 
   7   1   0        1.88        6.04      3.09 o 
   8   1   0       40.12       34.24      5.78 o 
   9   1   0       33.44       23.49      7.41 o 
   1   2   0     2704.63     2793.86     16.68 o 
   2   2   0      842.40      776.63      5.87 o 
   3   2   0       30.78       24.59      1.20 o 
   4   2   0     3851.88     3804.83     33.69 o 
   5   2   0     3036.28     3107.04     29.89 o 
   6   2   0     1249.47     1286.77     17.84 o 
   7   2   0     1339.21     1353.98     25.02 o 
   8   2   0      149.50      146.01      8.41 o 
   9   2   0      170.29      165.53     10.50 o 
   1   3   0     5763.91     5990.08     39.08 o 
   2   3   0      163.90      154.43      5.44 o 
   3   3   0      128.46      139.84      3.27 o 
   4   3   0      355.84      306.43     10.65 o 
   5   3   0       26.81       30.46      2.56 o 
   6   3   0      243.37      201.91      7.48 o 
   7   3   0       74.74       65.23      4.99 o 
   8   3   0       12.10        5.52      4.86 o 
   0   4   0     4917.19     5037.76     67.08 o 
   1   4   0    14848.15    15190.31    195.45 o 
   2   4   0     3271.52     3180.42     25.82 o 
   3   4   0     4842.82     5030.18     42.08 o 
   4   4   0     3058.94     3130.52     36.90 o 
   5   4   0     5171.18     5234.13     59.79 o 
   6   4   0     3214.67     3333.50     36.13 o 
   7   4   0      243.53      263.39      8.22 o 
   8   4   0      337.48      345.30     14.81 o 
   1   5   0     8580.46     8614.51    101.03 o 
   2   5   0      740.39      735.35      8.93 o 
   3   5   0     1073.99     1169.31     12.35 o 
   4   5   0      469.91      463.92      7.75 o 
   5   5   0       37.14       41.05      2.87 o 
   6   5   0      160.43      131.59      4.77 o 
   7   5   0        5.93        7.42      2.61 o 
   8   5   0       40.38       27.50      4.31 o 
   0   6   0      823.49      779.28     14.56 o 
   1   6   0    14716.46    14981.09    151.37 o 
   2   6   0     2191.99     2041.50     18.73 o 
   3   6   0     3722.48     3711.20     32.77 o 
   4   6   0     1703.14     1647.21     20.03 o 
   5   6   0     1743.66     1775.17     24.96 o 
   6   6   0     2040.28     2027.61     24.10 o 
   7   6   0      801.77      827.93     18.89 o 
   8   6   0      508.53      496.08     18.99 o 
   1   7   0     4583.39     4777.98     46.01 o 
   2   7   0      773.43      785.69     11.31 o 
   3   7   0       97.42       79.84      2.91 o 
   4   7   0      337.81      295.05      6.05 o 
   5   7   0        3.95        4.18      1.55 o 
   6   7   0       75.51       77.47      3.71 o 
   7   7   0      148.65      147.18     14.40 o 
   8   7   0        0.42        6.77      2.54 o 
   0   8   0     3376.76     3522.17     37.47 o 
   1   8   0     3317.21     3183.91     28.03 o 
   2   8   0     4746.22     4799.90     46.88 o 
   3   8   0     2968.75     2951.61     38.86 o 
   4   8   0      740.87      722.70     11.48 o 
   5   8   0      778.38      791.08     12.15 o 
   6   8   0     1016.41     1013.58     23.03 o 
   7   8   0      523.04      552.71     24.12 o 
   8   8   0      692.10      727.06     23.95 o 
   1   9   0       50.33       46.23      3.32 o 
   2   9   0      289.98      273.26      6.32 o 
   3   9   0      309.46      291.15      5.96 o 
   4   9   0     1093.54     1099.98     16.85 o 
   5   9   0       24.93       33.33      7.93 o 
   6   9   0      186.75      184.16      9.65 o 
   7   9   0      124.63      112.80     13.41 o 
   8   9   0       14.86        9.80      4.38 o 
   0  10   0     1648.04     1648.48     25.70 o 
   1  10   0     2076.81     2097.42     25.83 o 
   2  10   0     6736.19     6923.93     72.70 o 
   3  10   0     2113.08     2081.69     24.18 o 
   4  10   0     2395.88     2398.64     26.79 o 
   5  10   0     1686.73     1655.68     26.34 o 
   6  10   0      661.93      685.81     17.36 o 
   7  10   0      541.95      536.11     40.64 o 
   8  10   0      592.55      609.45     34.56 o 
   1  11   0        0.81        0.47      1.73 o 
   2  11   0       27.38       34.60      3.80 o 
   3  11   0       47.32       37.71      2.72 o 
   4  11   0        1.05        2.07      1.29 o 
   5  11   0      223.50      203.71      7.34 o 
   6  11   0       60.32       53.33      8.14 o 
   7  11   0      139.86      126.92     13.57 o 
   0  12   0      195.72      201.52      6.42 o 
   1  12   0      781.80      774.30     12.33 o 
   2  12   0     4472.50     4631.52     58.66 o 
   3  12   0     3622.55     3637.00     38.34 o 
   4  12   0      985.25      996.63     13.88 o 
   5  12   0      295.50      297.91     13.25 o 
   6  12   0      702.29      666.69     16.40 o 
   7  12   0      628.85      630.03     23.02 o 
   1  13   0       46.39       39.83      2.62 o 
   2  13   0      333.26      338.82      9.29 o 
   3  13   0        4.99        4.41      2.26 o 
   4  13   0        3.11        5.32      3.68 o 
   5  13   0       54.92       57.65      6.29 o 
   6  13   0       36.78       37.75     12.75 o 
   7  13   0       12.42       12.39      4.45 o 
   0  14   0      585.86      572.87     12.31 o 
   1  14   0     1769.64     1799.48     18.84 o 
   2  14   0     1550.15     1577.71     20.78 o 
   3  14   0     2331.16     2365.32     30.01 o 
   4  14   0      774.50      781.36     23.57 o 
   5  14   0      238.62      255.41      9.94 o 
   6  14   0      214.27      208.36     10.14 o 
   1  15   0       95.22       93.37      4.12 o 
   2  15   0        2.48       -1.57      2.11 o 
   3  15   0        1.69        1.01      2.12 o 
   4  15   0        9.75       10.90      8.25 o 
   5  15   0       10.51        7.30      2.79 o 
   6  15   0        0.01        5.42      3.62 o 
   0  16   0      574.71      547.84     12.69 o 
   1  16   0     1258.37     1214.00     15.73 o 
   2  16   0     1587.48     1602.75     23.29 o 
   3  16   0     1660.35     1775.37     35.91 o 
   4  16   0      687.61      718.57     20.11 o 
   5  16   0      344.82      347.47     14.35 o 
   6  16   0      175.35      152.56     18.99 o 
   1  17   0       30.72       30.56      3.03 o 
   2  17   0       94.97       85.90      5.22 o 
   3  17   0        5.51        6.69      6.24 o 
   4  17   0       46.51       51.10      6.96 o 
   5  17   0       40.13       39.14      7.05 o 
   0  18   0      693.21      723.58     16.67 o 
   1  18   0      247.99      239.43      6.57 o 
   2  18   0      927.40      912.74     19.70 o 
   3  18   0      985.99     1012.32     28.91 o 
   4  18   0      699.83      754.26     26.52 o 
   5  18   0      301.41      268.80     16.23 o 
   1  19   0       52.77       53.12      5.02 o 
   2  19   0       55.54       50.90      6.09 o 
   3  19   0       58.63       50.22      4.76 o 
   4  19   0        0.56       10.16      3.68 o 
   0  20   0      602.47      580.48     20.74 o 
   1  20   0      264.03      250.84      9.50 o 
   2  20   0      669.31      644.32     18.96 o 
   3  20   0      351.33      335.35     13.51 o 
   1  21   0       37.59       37.59      3.41 o 
   2  21   0       11.42       10.08      2.34 o 
   0  22   0      459.88      525.68     36.80 o 
  -9   1   1      870.60      860.07     48.85 o 
  -8   1   1      855.72      799.24     21.60 o 
  -7   1   1      116.06      125.45      5.83 o 
  -6   1   1     1344.09     1344.82     18.70 o 
  -5   1   1     5506.75     5496.89     58.08 o 
  -4   1   1     5406.93     5317.64     44.25 o 
  -3   1   1     5470.99     5305.61     41.33 o 
  -2   1   1      694.49      625.90      5.30 o 
   0   1   1     4510.57     4691.36     29.89 o 
   2   1   1    11727.92    11380.91     74.46 o 
   3   1   1     3855.44     3970.71     29.94 o 
   4   1   1       42.25       38.90      2.37 o 
   5   1   1      799.67      784.83     11.57 o 
   6   1   1     4143.25     4328.01     39.89 o 
   7   1   1     1718.61     1829.98     27.21 o 
   8   1   1      297.43      287.51     10.21 o 
  -9   2   1        5.66        3.67      2.72 o 
  -8   2   1       63.84       55.95      6.30 o 
  -7   2   1        0.18        4.60      3.61 o 
  -6   2   1      804.60      785.04     14.85 o 
  -5   2   1      462.27      453.03      6.41 o 
  -4   2   1     1035.40     1139.33     10.16 o 
  -3   2   1      916.80      996.57      8.34 o 
  -2   2   1        0.19        2.53      0.98 o 
  -1   2   1      641.22      610.13      4.25 o 
   0   2   1      279.96      246.35      2.08 o 
   1   2   1     1799.93     1839.55     11.98 o 
   2   2   1      582.44      542.53      8.49 o 
   3   2   1      205.48      260.89      3.40 o 
   4   2   1        3.04        4.35      1.63 o 
   5   2   1        4.12        6.80      2.20 o 
   6   2   1        0.71        2.59      1.59 o 
   7   2   1      110.23       91.50      5.58 o 
   8   2   1        0.97        5.66      1.68 o 
  -9   3   1      722.40      755.26     24.82 o 
  -8   3   1      405.28      408.77     11.96 o 
  -7   3   1      116.53      113.89      6.80 o 
  -6   3   1      473.30      437.65     26.70 o 
  -5   3   1     7309.59     7580.25     68.14 o 
  -4   3   1     8168.23     8291.36     91.09 o 
  -3   3   1     1915.33     1854.31     17.74 o 
  -2   3   1      986.31      956.93      7.81 o 
  -1   3   1     1484.59     1406.82     10.62 o 
   0   3   1     7502.02     7620.37     57.34 o 
   1   3   1     7505.95     7197.43     47.47 o 
   2   3   1     7450.44     7396.19     49.59 o 
   3   3   1     1215.10     1179.79      9.43 o 
   4   3   1     2268.96     2295.20     23.40 o 
   5   3   1     1607.44     1594.27     20.05 o 
   6   3   1     1615.71     1594.41     19.25 o 
   7   3   1     1001.41     1026.46     21.26 o 
   8   3   1      335.35      353.63     15.01 o 
  -9   4   1       33.75       30.47      7.10 o 
  -8   4   1      142.65      145.66      9.19 o 
  -7   4   1       64.63       49.46      4.81 o 
  -6   4   1      214.16      214.04      8.99 o 
  -5   4   1      100.64      110.35      2.90 o 
  -4   4   1      348.57      342.94      5.88 o 
  -3   4   1      517.67      492.27      5.77 o 
  -2   4   1      324.71      313.83      3.29 o 
  -1   4   1     2104.22     2122.51     15.34 o 
   0   4   1      572.51      547.02      5.22 o 
   1   4   1     1431.78     1382.78     11.05 o 
   2   4   1      105.17       82.22      2.31 o 
   3   4   1      671.72      661.00      7.71 o 
   4   4   1       83.08       90.75      2.18 o 
   5   4   1      855.18      856.06     11.04 o 
   6   4   1      421.53      410.39     12.29 o 
   7   4   1      194.14      193.61      6.73 o 
   8   4   1       13.58       15.99      3.86 o 
  -9   5   1      650.68      613.52     29.44 o 
  -8   5   1      523.53      506.30     18.37 o 
  -7   5   1     1380.66     1370.93     29.25 o 
  -6   5   1     1091.10     1115.09     15.33 o 
  -5   5   1     3020.78     3040.82     28.46 o 
  -4   5   1     6730.66     6984.74     77.32 o 
  -3   5   1     5336.17     5436.83     38.63 o 
  -2   5   1     3944.92     3928.57     27.03 o 
  -1   5   1      291.38      229.02      3.98 o 
   1   5   1     3414.30     3232.28     26.58 o 
   2   5   1     8191.04     8318.55     58.50 o 
   3   5   1     2555.26     2658.00     27.64 o 
   4   5   1     2429.81     2499.03     26.16 o 
   5   5   1     1441.23     1469.92     18.75 o 
   6   5   1     1513.69     1548.32     21.78 o 
   7   5   1     1339.18     1364.70     30.36 o 
   8   5   1      551.06      541.61     19.32 o 
  -9   6   1       61.32       60.34     11.83 o 
  -8   6   1       67.60       65.16      8.29 o 
  -7   6   1       12.30        8.34      4.93 o 
  -6   6   1      820.43      776.06     17.20 o 
  -5   6   1      419.43      407.08      9.63 o 
  -4   6   1      445.23      475.52      6.27 o 
  -3   6   1      170.32      138.06      2.68 o 
  -2   6   1      423.45      499.23      7.19 o 
  -1   6   1     1999.22     2050.52     18.02 o 
   0   6   1      110.76      107.96      4.31 o 
   1   6   1       19.37       31.90      1.91 o 
   2   6   1     1207.26     1218.89     12.98 o 
   3   6   1     1275.37     1304.46     17.41 o 
   4   6   1        5.28        6.16      2.35 o 
   5   6   1      373.51      368.82      8.67 o 
   6   6   1       97.59      100.43      5.07 o 
   7   6   1      207.50      209.71      8.72 o 
   8   6   1       88.58       86.45      7.12 o 
  -8   7   1      358.60      345.74     17.31 o 
  -7   7   1     1199.95     1170.82     23.70 o 
  -6   7   1     1123.37     1161.63     20.17 o 
  -5   7   1      782.69      762.59     12.09 o 
  -4   7   1     3334.54     3321.21     36.28 o 
  -3   7   1     2245.17     2083.36     86.04 o 
  -2   7   1     4056.33     4025.23     33.88 o 
  -1   7   1     4526.74     4625.42     37.33 o 
   0   7   1    12451.45    12521.22     94.67 o 
   1   7   1     7955.74     8315.11     67.49 o 
   2   7   1     1764.92     1609.53     16.38 o 
   3   7   1     1663.14     1591.63     19.72 o 
   4   7   1     2153.09     2132.56     29.12 o 
   5   7   1     1412.26     1435.72     23.39 o 
   6   7   1      649.52      634.15     12.90 o 
   7   7   1      704.67      692.50     17.26 o 
   8   7   1      414.45      401.15     21.94 o 
  -8   8   1      132.33      126.13     11.56 o 
  -7   8   1       11.35       11.07      3.34 o 
  -6   8   1      325.03      321.12      8.60 o 
  -5   8   1       10.60       10.96      1.37 o 
  -4   8   1      125.22      110.21      3.09 o 
  -3   8   1      772.16      756.29     17.96 o 
  -2   8   1      484.26      500.31      6.82 o 
  -1   8   1       21.57       21.19      1.88 o 
   0   8   1     1295.33     1260.96     13.21 o 
   1   8   1      177.54      185.94      4.30 o 
   2   8   1       36.06       24.18      2.17 o 
   3   8   1      768.70      768.21     11.39 o 
   4   8   1       86.70       96.93      3.98 o 
   5   8   1      572.14      542.71     15.98 o 
   6   8   1       30.44       26.44      3.11 o 
   7   8   1        2.65        8.91      3.52 o 
   8   8   1       99.02       84.15     12.39 o 
  -8   9   1      601.55      633.54     22.96 o 
  -7   9   1      757.15      763.75     21.11 o 
  -6   9   1     2512.47     2594.88     49.98 o 
  -5   9   1      217.78      223.78     16.72 o 
  -4   9   1      427.76      442.03      7.42 o 
  -3   9   1     3430.31     3576.21     38.84 o 
  -2   9   1     4707.64     4902.55     67.76 o 
  -1   9   1     2983.71     2885.39     26.22 o 
   0   9   1      366.15      319.97      6.60 o 
   1   9   1     4578.00     4658.86     53.30 o 
   2   9   1     1188.20     1150.91     15.80 o 
   3   9   1     2628.96     2654.06     30.09 o 
   4   9   1      641.06      662.22     10.66 o 
   5   9   1     1917.53     2002.73     26.35 o 
   6   9   1      412.90      403.80     19.14 o 
   7   9   1      269.37      281.04     12.73 o 
  -8  10   1        2.50        4.52      2.80 o 
  -7  10   1       12.76        9.18      2.72 o 
  -6  10   1      133.23      125.64      7.25 o 
  -5  10   1      777.56      787.10     17.73 o 
  -4  10   1        4.83        5.24      1.69 o 
  -3  10   1     1707.31     1678.64     19.82 o 
  -2  10   1        5.71        2.92      1.67 o 
  -1  10   1      311.73      294.21      5.23 o 
   0  10   1     1069.76     1019.69     14.82 o 
   1  10   1      130.82      134.21      4.99 o 
   2  10   1      213.16      200.70      4.96 o 
   3  10   1       36.97       48.30      6.19 o 
   4  10   1       15.97       19.35      2.46 o 
   5  10   1        2.73        3.21      1.48 o 
   6  10   1        3.11        6.60      3.33 o 
   7  10   1        9.06        7.54      3.58 o 
  -8  11   1      602.07      616.05     29.52 o 
  -7  11   1     1198.33     1284.37     43.62 o 
  -6  11   1     1680.84     1745.21     35.26 o 
  -5  11   1      962.85      937.57     18.36 o 
  -4  11   1     1792.76     1711.21     36.00 o 
  -3  11   1     3247.55     3278.47     42.15 o 
  -2  11   1     5362.87     5465.22     58.26 o 
  -1  11   1     5201.46     5266.03     48.81 o 
   0  11   1      925.60      936.89     13.17 o 
   1  11   1     3853.59     3854.77     42.62 o 
   2  11   1     1237.33     1193.39     15.95 o 
   3  11   1     4103.84     4157.66     43.25 o 
   4  11   1     3417.70     3522.54     38.00 o 
   5  11   1     1991.20     2055.56     55.14 o 
   6  11   1      250.25      225.57      9.13 o 
   7  11   1      341.16      361.41     17.96 o 
  -7  12   1       13.81       13.46      4.16 o 
  -6  12   1       33.21       27.07      4.46 o 
  -5  12   1       11.92       11.32      2.41 o 
  -4  12   1       18.77       18.82      8.02 o 
  -3  12   1      233.54      231.61      8.27 o 
  -2  12   1       44.67       40.31      3.62 o 
  -1  12   1      491.11      469.77      7.28 o 
   0  12   1      158.72      156.36      7.85 o 
   1  12   1      268.96      251.74      6.74 o 
   2  12   1       55.49       51.12      3.14 o 
   3  12   1        5.20        0.77      2.11 o 
   4  12   1        0.40        1.35      1.83 o 
   5  12   1      104.12       99.93      8.74 o 
   6  12   1        8.87        6.44      2.75 o 
   7  12   1        5.30       12.49      3.37 o 
  -7  13   1      826.07      829.92     28.63 o 
  -6  13   1      635.77      653.86     15.92 o 
  -5  13   1      246.92      232.07      8.44 o 
  -4  13   1      197.43      203.50      7.66 o 
  -3  13   1     1350.03     1362.12     17.88 o 
  -2  13   1     1556.47     1611.24     16.99 o 
  -1  13   1     1626.53     1653.71     20.47 o 
   0  13   1     1861.15     1919.02     26.95 o 
   1  13   1        6.31        4.72      2.64 o 
   2  13   1      514.16      546.28     16.58 o 
   3  13   1     1531.46     1531.25     19.59 o 
   4  13   1     1476.85     1544.30     25.83 o 
   5  13   1      555.41      571.70     21.91 o 
   6  13   1      153.57      147.21     12.75 o 
  -7  14   1       21.14       19.14      4.02 o 
  -6  14   1       10.38       14.54      3.59 o 
  -5  14   1        0.00        4.22      2.48 o 
  -4  14   1        0.42        2.53      2.53 o 
  -3  14   1      337.82      318.80     10.88 o 
  -2  14   1       16.88       12.47      2.20 o 
  -1  14   1      166.50      147.97      4.17 o 
   0  14   1      118.89      116.44      4.51 o 
   1  14   1       52.87       44.27      3.22 o 
   2  14   1      200.79      188.78      7.09 o 
   3  14   1      103.28       90.54      4.05 o 
   4  14   1       39.11       31.43      5.91 o 
   5  14   1        0.08        1.67      1.91 o 
   6  14   1        0.07        8.18      2.70 o 
  -6  15   1      508.04      524.02     19.58 o 
  -5  15   1      650.68      627.88     15.72 o 
  -4  15   1      165.53      160.22     11.20 o 
  -3  15   1     1112.46     1103.97     21.90 o 
  -2  15   1     4896.19     5062.55     27.70 o 
  -1  15   1     2913.15     2979.20     28.70 o 
   0  15   1     1525.70     1504.41     16.82 o 
   1  15   1      714.09      676.28     11.26 o 
   2  15   1     2583.09     2615.98     33.11 o 
   3  15   1      718.91      693.96     13.66 o 
   4  15   1     1864.57     1942.10     45.34 o 
   5  15   1      433.24      416.13     16.53 o 
   6  15   1      370.87      386.22     19.94 o 
  -6  16   1        4.19        5.77      3.04 o 
  -5  16   1       77.87       73.12      9.34 o 
  -4  16   1        0.01        3.23      2.63 o 
  -3  16   1       15.26       17.77      6.62 o 
  -2  16   1       36.08       44.46      7.81 o 
  -1  16   1       17.02       17.74      3.35 o 
   0  16   1        5.29        3.93      1.94 o 
   1  16   1        0.30        3.69      4.25 o 
   2  16   1      133.10      122.97     11.54 o 
   3  16   1        0.21        3.64      2.47 o 
   4  16   1       38.11       37.83      6.16 o 
   5  16   1        4.44        9.41      3.25 o 
  -6  17   1      559.30      552.84     26.90 o 
  -5  17   1      560.73      593.19     21.77 o 
  -4  17   1      117.48       96.21      9.56 o 
  -3  17   1      689.41      694.44     19.63 o 
  -2  17   1     1087.26     1150.12     20.68 o 
  -1  17   1     1250.07     1310.70     19.35 o 
   0  17   1      645.90      655.18     12.09 o 
   1  17   1      160.80      156.94      7.57 o 
   2  17   1      711.87      747.92     13.95 o 
   3  17   1      521.88      514.89     14.13 o 
   4  17   1      902.82      909.63     30.96 o 
   5  17   1      484.19      534.74     26.95 o 
  -5  18   1        0.62        4.07      2.33 o 
  -4  18   1       84.54       85.82      6.89 o 
  -3  18   1       23.00       15.31      2.53 o 
  -2  18   1        6.58        8.13      2.80 o 
  -1  18   1       69.84       63.50      4.63 o 
   0  18   1       22.75       19.59      2.09 o 
   1  18   1       14.32        8.53      1.43 o 
   2  18   1       40.59       37.81      4.90 o 
   3  18   1       31.46       27.66      4.86 o 
   4  18   1       37.66       42.78      4.76 o 
  -4  19   1      548.04      548.96     15.73 o 
  -3  19   1      757.53      731.93     21.02 o 
  -2  19   1      530.70      531.65     16.61 o 
  -1  19   1      955.49      959.27     14.39 o 
   0  19   1      252.95      220.27      5.89 o 
   1  19   1      494.34      477.45     14.69 o 
   2  19   1      312.55      290.22     12.12 o 
   3  19   1     1028.32     1077.31     36.22 o 
   4  19   1      630.83      646.27     30.98 o 
  -4  20   1       10.52        4.31      1.54 o 
  -3  20   1       35.98       37.15      4.81 o 
  -2  20   1       23.08       14.15      4.88 o 
  -1  20   1        2.34        3.41      1.84 o 
   0  20   1       83.66       74.24      5.12 o 
   1  20   1        5.66        7.44      2.03 o 
   2  20   1        0.07        0.90      1.69 o 
   3  20   1       65.26       58.78      8.43 o 
  -2  21   1      231.98      229.79     10.91 o 
  -1  21   1      725.29      755.44     20.01 o 
   0  21   1      801.20      888.28     22.72 o 
   1  21   1      505.99      493.17     14.54 o 
   2  21   1      134.20      131.01      8.45 o 
  -9   0   2     1721.45     1701.89     38.12 o 
  -8   0   2     1397.94     1419.46     38.42 o 
  -7   0   2     1244.13     1229.45     29.09 o 
  -6   0   2      440.78      413.30     13.57 o 
  -5   0   2     2106.88     2113.44     29.59 o 
  -4   0   2     7264.98     7181.74    101.45 o 
  -2   0   2     5811.82     5988.67     44.87 o 
  -1   0   2     9119.19     8807.95    114.20 o 
   1   0   2     8302.40     8122.71     61.63 o 
   2   0   2    15161.15    15150.74    147.14 o 
   3   0   2     4333.14     4275.72     60.65 o 
   4   0   2     1606.80     1575.92     28.43 o 
   5   0   2      538.58      550.40     12.59 o 
   6   0   2     1355.52     1330.76     28.71 o 
   7   0   2      922.89      923.34     30.79 o 
   8   0   2     1268.41     1429.33     81.02 o 
  -9   1   2        2.54       10.12      3.97 o 
  -8   1   2        5.23        5.29      1.78 o 
  -7   1   2        3.65        6.10      4.18 o 
  -6   1   2        0.25        1.99      0.93 o 
  -5   1   2       45.79       63.04      2.64 o 
  -4   1   2        0.08        2.00      1.06 o 
  -3   1   2      138.00      156.17      3.63 o 
  -2   1   2      945.84     1020.82      6.30 o 
  -1   1   2     7710.38     7732.97     68.07 o 
   0   1   2     3903.58     3911.14     23.66 o 
   1   1   2     1568.73     1698.75     11.66 o 
   2   1   2       46.62       43.04      1.68 o 
   3   1   2      149.45      137.47      3.78 o 
   4   1   2       11.36       15.42      2.65 o 
   5   1   2        2.63        8.07      2.24 o 
   6   1   2       10.61       13.22      2.48 o 
   7   1   2        0.43        4.75      1.56 o 
   8   1   2        6.15        4.25      3.13 o 
  -9   2   2      767.31      766.18     26.61 o 
  -8   2   2     1169.83     1151.47     23.51 o 
  -7   2   2      794.01      786.03     16.11 o 
  -6   2   2      339.93      336.80      7.04 o 
  -5   2   2     1254.88     1296.83     18.33 o 
  -4   2   2     2875.69     2700.01     24.12 o 
  -3   2   2     8478.75     8529.83     55.78 o 
  -2   2   2     7394.33     7525.77     82.10 o 
  -1   2   2       90.32      108.80      7.00 o 
   0   2   2     1181.81     1255.92      8.75 o 
   1   2   2     8671.77     8614.30     62.58 o 
   2   2   2     8732.74     8783.57     54.94 o 
   3   2   2     2252.80     2068.76     22.43 o 
   4   2   2      718.62      699.52      9.75 o 
   5   2   2      188.58      181.80      4.82 o 
   6   2   2      979.14      972.29     15.94 o 
   7   2   2      960.58      947.30     14.69 o 
   8   2   2      558.33      558.92     19.18 o 
  -9   3   2        0.06        4.91      5.47 o 
  -8   3   2       62.85       51.92      8.02 o 
  -7   3   2       29.21       22.31      3.53 o 
  -6   3   2      121.34      116.67      5.97 o 
  -5   3   2        0.32        2.50      1.17 o 
  -4   3   2      901.68      892.43     12.13 o 
  -3   3   2       55.67       54.75      1.38 o 
  -2   3   2     1273.01     1289.00      8.69 o 
  -1   3   2      932.42      898.11      6.49 o 
   0   3   2     2216.61     2188.08     14.23 o 
   1   3   2     1049.33      979.12      7.78 o 
   2   3   2       61.31       67.13      3.17 o 
   3   3   2      790.15      764.15      9.58 o 
   4   3   2        6.90       10.24      1.72 o 
   5   3   2       21.54       21.46      2.36 o 
   6   3   2       66.10       63.92      4.28 o 
   7   3   2       17.54       17.94      3.84 o 
   8   3   2        1.40        6.04      2.04 o 
  -9   4   2      836.31      852.36     29.16 o 
  -8   4   2      922.69      960.28     24.60 o 
  -7   4   2      199.63      216.79      7.55 o 
  -6   4   2     2721.99     2744.32     29.60 o 
  -5   4   2     2398.42     2399.70     27.50 o 
  -4   4   2     5624.97     5928.93     56.99 o 
  -3   4   2     9927.14     9890.33     81.71 o 
  -2   4   2     7483.22     7512.13     49.83 o 
  -1   4   2     3932.23     3839.17     23.44 o 
   0   4   2      123.22      109.16      2.29 o 
   1   4   2     9556.60     9589.68     56.70 o 
   2   4   2     8990.69     8996.02     63.57 o 
   3   4   2     6207.85     6379.17     62.66 o 
   4   4   2      966.27      974.07     15.66 o 
   5   4   2     1826.04     1843.79     20.97 o 
   6   4   2      927.78      952.20     15.45 o 
   7   4   2      517.42      537.83     14.51 o 
  -9   5   2        0.41        2.81      1.20 o 
  -8   5   2       53.59       50.48      5.68 o 
  -7   5   2      484.40      452.25     26.83 o 
  -6   5   2       82.50       76.83      4.26 o 
  -5   5   2      150.73      128.00      4.44 o 
  -4   5   2      854.69      841.95     11.96 o 
  -3   5   2      242.57      247.43      4.37 o 
  -2   5   2      334.62      307.64      4.58 o 
  -1   5   2      882.65      919.43      8.78 o 
   0   5   2      789.81      768.95      6.63 o 
   1   5   2      997.07      959.08      9.26 o 
   2   5   2      219.43      227.62      4.34 o 
   3   5   2      172.83      157.84      6.99 o 
   4   5   2      432.88      397.95      7.54 o 
   5   5   2      276.37      256.00      6.39 o 
   6   5   2      308.28      303.96      8.92 o 
   7   5   2       23.28       25.86      3.88 o 
  -9   6   2      466.03      476.95     27.54 o 
  -8   6   2     1204.59     1164.03     23.54 o 
  -7   6   2      989.34      981.88     22.14 o 
  -6   6   2      921.29      875.21     12.94 o 
  -5   6   2     1623.73     1643.83     30.02 o 
  -4   6   2     4762.73     4783.48     54.52 o 
  -3   6   2     2525.02     2463.54     22.61 o 
  -2   6   2     4929.51     4861.44     35.34 o 
  -1   6   2     6650.07     6563.03     47.55 o 
   0   6   2     2967.41     2904.26     19.07 o 
   1   6   2     4447.76     4385.37     32.58 o 
   2   6   2     2637.02     2471.43     25.98 o 
   3   6   2     4254.99     4337.13     41.37 o 
   4   6   2      888.24      915.18     13.15 o 
   5   6   2      783.11      753.52     10.77 o 
   6   6   2      831.30      786.99     14.57 o 
   7   6   2     1043.08     1040.02     33.77 o 
  -9   7   2       77.74       71.43      6.92 o 
  -8   7   2      132.58      127.93      8.40 o 
  -7   7   2       74.58       61.29      5.97 o 
  -6   7   2       44.85       41.62      2.74 o 
  -5   7   2      263.72      250.24      6.01 o 
  -4   7   2      938.19      945.13     12.84 o 
  -3   7   2       12.24       23.01      1.99 o 
  -2   7   2      784.35      715.36      8.91 o 
  -1   7   2       27.41       22.74      2.82 o 
   0   7   2       13.04        8.58      1.85 o 
   1   7   2     2173.95     2152.63     17.87 o 
   2   7   2      270.63      267.18      5.20 o 
   3   7   2      404.50      389.76      6.63 o 
   4   7   2      525.07      507.72      8.29 o 
   5   7   2       96.78       86.03      4.00 o 
   6   7   2       44.79       43.41      4.39 o 
   7   7   2       20.97       21.02      5.29 o 
  -8   8   2      517.57      520.82     20.00 o 
  -7   8   2     1131.62     1139.30     22.98 o 
  -6   8   2      424.32      410.01      8.87 o 
  -5   8   2     1284.81     1272.23     19.25 o 
  -4   8   2     1822.46     1774.76     21.12 o 
  -3   8   2     1774.59     1811.58     17.19 o 
  -2   8   2     2468.33     2437.16     30.31 o 
  -1   8   2     3748.32     3661.15     27.98 o 
   0   8   2     9904.75     9906.87     80.32 o 
   1   8   2      549.26      515.84      8.73 o 
   2   8   2     2307.23     2318.68     27.20 o 
   3   8   2     1563.92     1582.34     19.99 o 
   4   8   2     1276.98     1283.67     18.18 o 
   5   8   2      775.77      793.93     15.48 o 
   6   8   2      417.35      418.55     11.91 o 
   7   8   2      687.92      740.88     26.44 o 
  -8   9   2      120.95      116.68     10.44 o 
  -7   9   2       78.28       70.48      8.15 o 
  -6   9   2      101.54      101.02     10.59 o 
  -5   9   2      188.70      183.42      6.33 o 
  -4   9   2      104.79      110.52      4.79 o 
  -3   9   2        6.78        7.13      1.21 o 
  -2   9   2      898.56      865.51     10.49 o 
  -1   9   2      633.29      592.46     21.19 o 
   0   9   2      251.58      226.89      6.73 o 
   1   9   2     1995.89     1946.23     24.55 o 
   2   9   2       41.96       43.71      3.93 o 
   3   9   2       91.27       88.65      3.89 o 
   4   9   2       37.34       35.56      3.47 o 
   5   9   2        3.71        7.50      1.92 o 
   6   9   2       52.31       43.79      5.00 o 
   7   9   2        1.24        3.58      2.83 o 
  -8  10   2      254.92      241.07     10.77 o 
  -7  10   2     1314.52     1315.30     31.84 o 
  -6  10   2     1000.33     1042.91     63.29 o 
  -5  10   2     3871.49     3839.66     53.43 o 
  -4  10   2     1740.38     1739.95     30.09 o 
  -3  10   2      973.51     1004.56     13.90 o 
  -2  10   2     2829.40     2847.56     27.64 o 
  -1  10   2     2781.55     2741.58     33.03 o 
   0  10   2     8100.22     8099.79     83.06 o 
   1  10   2     1277.16     1232.88     19.37 o 
   2  10   2     1270.66     1297.81     17.18 o 
   3  10   2      612.47      599.68     10.15 o 
   4  10   2     4025.63     4170.12     44.56 o 
   5  10   2     1452.65     1495.94     31.85 o 
   6  10   2      363.86      378.89     16.12 o 
   7  10   2      290.33      283.80     15.57 o 
  -8  11   2        1.01        4.93      2.14 o 
  -7  11   2        6.67        4.10      2.47 o 
  -6  11   2        9.69        4.43      2.25 o 
  -5  11   2      271.38      290.25      9.50 o 
  -4  11   2       99.59       82.30      6.39 o 
  -3  11   2       23.69       25.32      1.56 o 
  -2  11   2      366.40      345.81      5.69 o 
  -1  11   2      110.70      109.71      4.85 o 
   0  11   2       27.88       15.04      4.30 o 
   1  11   2      293.98      264.34      7.36 o 
   2  11   2      423.14      413.11      8.85 o 
   3  11   2     1033.09      976.25     14.69 o 
   4  11   2       48.82       58.64      5.63 o 
   5  11   2       23.20       24.36      3.04 o 
   6  11   2       65.02       69.66      7.46 o 
  -8  12   2      123.59      108.16      8.92 o 
  -7  12   2     1203.35     1206.41     40.99 o 
  -6  12   2     1644.29     1656.42     43.64 o 
  -5  12   2      936.97      954.11     19.16 o 
  -4  12   2      906.57      901.65     14.40 o 
  -3  12   2     1352.06     1347.58     14.39 o 
  -2  12   2     1226.53     1198.31     15.36 o 
  -1  12   2     2320.18     2298.16     27.08 o 
   0  12   2     2828.22     2895.55     46.60 o 
   1  12   2     1072.31     1057.62     16.78 o 
   2  12   2      833.85      826.99     12.65 o 
   3  12   2      849.76      829.30     12.94 o 
   4  12   2     1559.76     1602.31     26.38 o 
   5  12   2     1000.12     1025.99     22.22 o 
   6  12   2      682.73      719.20     25.80 o 
  -7  13   2       48.47       45.27      7.34 o 
  -6  13   2        0.27        5.69      2.79 o 
  -5  13   2      116.88      113.55      8.35 o 
  -4  13   2        0.17        2.39      1.81 o 
  -3  13   2        0.12        2.12      1.15 o 
  -2  13   2       52.63       60.17      2.56 o 
  -1  13   2       38.92       38.14      3.07 o 
   0  13   2       28.91       28.92      3.93 o 
   1  13   2      274.34      256.61      6.45 o 
   2  13   2       26.19       26.09      2.69 o 
   3  13   2       14.49       16.12      2.66 o 
   4  13   2       20.73       18.22      3.53 o 
   5  13   2       43.11       38.55      6.34 o 
   6  13   2       45.62       49.59      4.83 o 
  -7  14   2      398.77      416.25     15.29 o 
  -6  14   2     1431.01     1483.15     64.43 o 
  -5  14   2      514.06      530.75     12.85 o 
  -4  14   2      601.84      581.59     12.35 o 
  -3  14   2      460.72      427.30      9.92 o 
  -2  14   2      675.80      683.19      9.68 o 
  -1  14   2     3778.87     3946.37     38.63 o 
   0  14   2     2580.66     2668.46     32.24 o 
   1  14   2     1964.12     1959.68     29.47 o 
   2  14   2        9.36       14.28      4.18 o 
   3  14   2      654.74      651.89     13.28 o 
   4  14   2     1059.51     1109.81     22.57 o 
   5  14   2      937.62      979.40     33.00 o 
   6  14   2      320.85      334.70     17.67 o 
  -7  15   2        0.39        7.69      3.18 o 
  -6  15   2       14.31       14.13      2.94 o 
  -5  15   2        0.95        0.78      2.03 o 
  -4  15   2        3.73        4.15      2.04 o 
  -3  15   2       22.03       19.80      2.51 o 
  -2  15   2        3.29        7.82      1.31 o 
  -1  15   2       14.35       17.99      2.09 o 
   0  15   2       14.50        8.43      3.36 o 
   1  15   2       26.99       24.20      3.54 o 
   2  15   2        7.27        6.04      1.92 o 
   3  15   2       89.08       90.11      7.21 o 
   4  15   2        4.61        2.01      4.45 o 
   5  15   2       26.50       22.82      7.12 o 
  -6  16   2     1226.69     1301.41     26.52 o 
  -5  16   2      575.67      577.76     17.88 o 
  -4  16   2      469.66      449.97     11.53 o 
  -3  16   2      506.37      504.37     11.27 o 
  -2  16   2     1050.17     1012.75     26.43 o 
  -1  16   2     2418.05     2460.66     33.44 o 
   0  16   2     1469.91     1473.54     25.12 o 
   1  16   2     1704.19     1772.15     29.50 o 
   2  16   2      103.92       93.38      6.51 o 
   3  16   2      600.95      579.81     11.82 o 
   4  16   2      681.08      695.14     24.65 o 
   5  16   2      789.07      816.88     38.27 o 
  -6  17   2        6.69       10.69      3.65 o 
  -5  17   2        1.91        4.18      2.24 o 
  -4  17   2        5.70        7.69      2.21 o 
  -3  17   2       24.61       17.33      3.07 o 
  -2  17   2        1.34        5.35      1.99 o 
  -1  17   2      146.75      145.00      7.29 o 
   0  17   2       17.09       17.87      2.81 o 
   1  17   2       12.46        9.18      3.30 o 
   2  17   2        1.95        1.68      1.45 o 
   3  17   2      174.03      174.30      9.46 o 
   4  17   2        6.46       11.06      8.39 o 
  -5  18   2      651.07      636.43     17.57 o 
  -4  18   2      403.51      427.27     13.60 o 
  -3  18   2      338.58      330.14      9.49 o 
  -2  18   2      495.58      504.70     12.58 o 
  -1  18   2      937.31      960.09     17.26 o 
   0  18   2      819.33      815.56     15.27 o 
   1  18   2      345.08      351.86      8.90 o 
   2  18   2      404.07      393.49     12.98 o 
   3  18   2      570.80      586.31     21.68 o 
   4  18   2      480.33      479.08     24.28 o 
  -4  19   2       17.99       13.53      3.46 o 
  -3  19   2        5.18        4.96      2.03 o 
  -2  19   2       35.40       36.76      4.60 o 
  -1  19   2       30.77       25.32      3.82 o 
   0  19   2       21.15       19.11      3.76 o 
   1  19   2       32.47       30.56      3.99 o 
   2  19   2       17.71        7.16      5.00 o 
   3  19   2      107.77       95.61     10.56 o 
  -4  20   2      278.71      288.02     14.88 o 
  -3  20   2      228.15      222.49      8.32 o 
  -2  20   2      581.03      584.11     24.56 o 
  -1  20   2      573.54      577.03     17.17 o 
   0  20   2      464.66      462.61     12.36 o 
   1  20   2      206.85      196.37      9.24 o 
   2  20   2      594.83      600.82     20.84 o 
  -2  21   2       95.56       77.11      5.65 o 
  -1  21   2        2.71        1.69      1.73 o 
   0  21   2        4.82        9.05      3.02 o 
   1  21   2       42.78       29.91      3.80 o 
  -9   1   3      446.21      404.50     21.78 o 
  -8   1   3     2265.58     2330.45     54.87 o 
  -7   1   3     2253.84     2314.98     22.35 o 
  -6   1   3     2174.34     2146.48     26.51 o 
  -5   1   3       37.94       56.19      2.24 o 
  -4   1   3     2945.39     3129.33     23.13 o 
  -3   1   3     7331.49     7494.94     55.11 o 
  -2   1   3    17057.93    17365.86    162.79 o 
  -1   1   3     8305.94     8008.06     62.28 o 
   0   1   3      732.07      717.00      9.82 o 
   1   1   3     2948.13     3002.34     20.56 o 
   2   1   3     2906.45     2823.68     23.43 o 
   3   1   3     5918.64     6015.36     49.40 o 
   4   1   3     1055.28     1042.32     12.96 o 
   5   1   3     1115.86     1065.59     14.70 o 
   6   1   3      255.26      225.60      7.46 o 
   7   1   3      485.20      465.41     14.68 o 
  -9   2   3       97.62       88.10      8.48 o 
  -8   2   3       14.30       12.54      2.27 o 
  -7   2   3        0.03        3.16      0.94 o 
  -6   2   3        3.20        7.83      3.65 o 
  -5   2   3        3.16        1.67      1.29 o 
  -4   2   3       50.09       47.03      1.75 o 
  -3   2   3       36.62       57.46      1.74 o 
  -2   2   3       15.10       20.00      1.38 o 
  -1   2   3      265.86      273.86      5.45 o 
   0   2   3        0.01        2.83      0.86 o 
   1   2   3      211.71      232.56      3.43 o 
   2   2   3       44.57       41.98      1.90 o 
   3   2   3      760.39      769.06     12.95 o 
   4   2   3      358.88      349.70      6.84 o 
   5   2   3      143.38      138.58      4.85 o 
   6   2   3       30.30       26.51      3.07 o 
   7   2   3       73.31       72.27      7.52 o 
  -9   3   3      427.08      450.47     16.77 o 
  -8   3   3      939.14      995.70     20.36 o 
  -7   3   3     1711.71     1718.90     22.41 o 
  -6   3   3     1119.50     1104.72     15.03 o 
  -5   3   3     1289.15     1347.03     14.00 o 
  -4   3   3     1743.07     1747.31     25.65 o 
  -3   3   3     5836.47     5929.29     37.20 o 
  -2   3   3     8813.33     8716.92     71.06 o 
  -1   3   3     1459.53     1383.39      9.78 o 
   0   3   3     1378.40     1294.19     12.70 o 
   1   3   3     1870.30     1856.43     13.89 o 
   2   3   3     2201.91     2067.48     19.74 o 
   3   3   3     3835.28     3862.79     32.11 o 
   4   3   3     3498.72     3581.60     33.79 o 
   5   3   3      846.27      845.31     12.57 o 
   6   3   3       65.59       69.77      5.07 o 
   7   3   3      293.03      303.80      9.31 o 
  -9   4   3       90.38      100.00      7.81 o 
  -8   4   3       18.55       19.87      3.24 o 
  -7   4   3      162.19      141.88      4.28 o 
  -6   4   3      951.71      946.26     12.80 o 
  -5   4   3        0.07        1.70      1.05 o 
  -4   4   3     1209.51     1212.29     15.67 o 
  -3   4   3      109.91      102.94      2.83 o 
  -2   4   3      119.75      140.78      2.01 o 
  -1   4   3     1361.15     1323.24      9.64 o 
   0   4   3      293.99      266.44      3.60 o 
   1   4   3      418.32      426.21      6.46 o 
   2   4   3      533.47      491.30      6.53 o 
   3   4   3        0.04        8.09      2.21 o 
   4   4   3      218.31      222.97      6.32 o 
   5   4   3        4.97       11.11      2.97 o 
   6   4   3        0.70        4.22      1.75 o 
   7   4   3       93.83       83.28      4.73 o 
  -9   5   3      616.39      582.49     23.51 o 
  -8   5   3      935.58      933.72     35.50 o 
  -7   5   3     2988.15     3106.86     58.29 o 
  -6   5   3      933.16      914.21     12.60 o 
  -5   5   3     2004.71     1998.95     24.47 o 
  -4   5   3     1746.31     1689.28     18.31 o 
  -3   5   3     9358.84     9747.86     79.69 o 
  -2   5   3     5131.53     5097.06     32.53 o 
  -1   5   3     2404.30     2288.90     16.02 o 
   0   5   3     3039.61     2936.19     20.28 o 
   1   5   3     1345.08     1314.07     10.93 o 
   2   5   3     5350.42     5568.32     51.68 o 
   3   5   3     2332.78     2377.68     24.39 o 
   4   5   3     2351.07     2349.64     25.45 o 
   5   5   3      627.47      622.65     11.55 o 
   6   5   3      543.31      552.35     10.33 o 
   7   5   3      384.07      353.70      9.96 o 
  -9   6   3       86.38       83.07     15.16 o 
  -8   6   3       57.43       52.75      9.54 o 
  -7   6   3       16.54       20.39      2.38 o 
  -6   6   3      465.74      452.78      8.27 o 
  -5   6   3       14.54       16.80      1.98 o 
  -4   6   3      860.45      832.00     10.02 o 
  -3   6   3     2174.30     2226.41     23.27 o 
  -2   6   3       41.79       44.53      1.67 o 
  -1   6   3     1552.58     1531.31     11.73 o 
   0   6   3        1.01        7.74      1.59 o 
   1   6   3       73.61       94.41      2.75 o 
   2   6   3      408.70      393.01      6.64 o 
   3   6   3       35.88       37.85      3.49 o 
   4   6   3        7.27        7.64      2.82 o 
   5   6   3      165.28      174.95     10.42 o 
   6   6   3        3.97        6.74      1.84 o 
   7   6   3       42.96       32.27      5.11 o 
  -9   7   3      409.75      375.64     20.30 o 
  -8   7   3      516.40      515.71     13.09 o 
  -7   7   3      929.02      973.73     16.91 o 
  -6   7   3      666.28      668.97     12.50 o 
  -5   7   3     2200.70     2212.08     26.09 o 
  -4   7   3     1178.39     1107.29     12.72 o 
  -3   7   3     2854.05     2763.39     28.50 o 
  -2   7   3     3308.84     3259.24     32.91 o 
  -1   7   3     6231.18     6288.26     40.49 o 
   0   7   3     4773.26     4810.35     47.50 o 
   1   7   3     2751.15     2735.81     28.57 o 
   2   7   3     2145.08     2092.84     31.84 o 
   3   7   3      876.50      854.97     15.79 o 
   4   7   3     1664.52     1665.28     18.73 o 
   5   7   3      524.20      549.63     10.59 o 
   6   7   3      861.96      903.03     22.57 o 
   7   7   3      257.36      241.74     13.89 o 
  -9   8   3       50.97       46.62      7.15 o 
  -8   8   3       11.05        8.73      2.72 o 
  -7   8   3        0.84        4.20      1.56 o 
  -6   8   3      740.91      721.52     11.17 o 
  -5   8   3      203.99      198.75      6.32 o 
  -4   8   3      890.97      899.15     11.03 o 
  -3   8   3      691.79      691.32     12.82 o 
  -2   8   3     1108.03     1146.83     13.47 o 
  -1   8   3     1846.96     1826.94     19.87 o 
   0   8   3      184.05      203.69      3.83 o 
   1   8   3      353.49      346.41      6.21 o 
   2   8   3      495.17      500.38      7.78 o 
   3   8   3       68.02       68.12      4.98 o 
   4   8   3       29.80       21.61      3.22 o 
   5   8   3      164.23      175.59      9.96 o 
   6   8   3        1.00        8.91      2.69 o 
  -8   9   3      457.38      433.18     24.53 o 
  -7   9   3      246.36      242.36      7.49 o 
  -6   9   3     2065.38     2044.45     45.40 o 
  -5   9   3     1319.73     1365.21     15.93 o 
  -4   9   3     1269.48     1273.82     16.41 o 
  -3   9   3     1917.61     1987.72     15.97 o 
  -2   9   3     1355.88     1306.18     19.01 o 
  -1   9   3     2513.74     2444.45     24.47 o 
   0   9   3     1475.11     1445.03     18.29 o 
   1   9   3     2862.75     2829.54     27.63 o 
   2   9   3     1818.15     1816.40     22.44 o 
   3   9   3      486.77      467.99      8.12 o 
   4   9   3      433.25      417.37     15.32 o 
   5   9   3      789.63      810.51     17.82 o 
   6   9   3      746.11      723.82     20.79 o 
  -8  10   3      129.46      139.24     11.27 o 
  -7  10   3       20.69       16.91      3.62 o 
  -6  10   3       11.42        9.22      2.74 o 
  -5  10   3       31.67       34.55      2.82 o 
  -4  10   3      223.23      228.05      5.67 o 
  -3  10   3       79.60       72.85      3.55 o 
  -2  10   3       90.76       81.85      3.26 o 
  -1  10   3      168.65      169.87      4.78 o 
   0  10   3        0.14        4.45      1.73 o 
   1  10   3      161.22      147.18      8.15 o 
   2  10   3      107.43      109.61      7.20 o 
   3  10   3      206.45      197.97      6.51 o 
   4  10   3      179.00      168.81      7.51 o 
   5  10   3      240.27      211.63      6.67 o 
   6  10   3        0.08        2.66      1.92 o 
  -8  11   3      521.11      498.47     25.30 o 
  -7  11   3      199.89      172.65      9.08 o 
  -6  11   3     1323.85     1297.11     22.31 o 
  -5  11   3     3833.09     3925.30     42.09 o 
  -4  11   3     3980.72     3997.63     45.44 o 
  -3  11   3      613.54      612.56      8.00 o 
  -2  11   3     1108.76     1099.96     28.40 o 
  -1  11   3     2718.97     2748.76     31.24 o 
   0  11   3     3578.74     3623.07     47.08 o 
   1  11   3     3234.46     3290.56     43.41 o 
   2  11   3     1135.70     1131.00     16.52 o 
   3  11   3     1687.08     1733.91     23.91 o 
   4  11   3     1060.92     1044.30     22.42 o 
   5  11   3      759.93      771.26     22.63 o 
   6  11   3      693.59      729.83     24.42 o 
  -8  12   3        3.69        3.41      2.49 o 
  -7  12   3       64.42       56.68      7.96 o 
  -6  12   3       31.55       27.22      2.97 o 
  -5  12   3       19.16       21.14      3.12 o 
  -4  12   3      189.78      179.88      6.99 o 
  -3  12   3        6.50        8.78      2.48 o 
  -2  12   3        4.06        3.67      1.72 o 
  -1  12   3       49.52       42.28      3.63 o 
   0  12   3      545.88      503.41      9.61 o 
   1  12   3      146.66      141.10      5.16 o 
   2  12   3        0.84        3.89      2.89 o 
   3  12   3       65.87       60.06      4.27 o 
   4  12   3       50.85       43.96      4.93 o 
   5  12   3        6.04        2.88      1.23 o 
   6  12   3        0.87        2.19      2.44 o 
  -7  13   3      145.55      109.45     10.10 o 
  -6  13   3      338.50      346.55      9.58 o 
  -5  13   3     1800.31     1864.78     37.66 o 
  -4  13   3     2190.90     2314.08     29.94 o 
  -3  13   3       85.43       83.42      3.90 o 
  -2  13   3        3.59        7.82      1.77 o 
  -1  13   3     1669.99     1696.74     27.92 o 
   0  13   3     3150.45     3193.23     37.35 o 
   1  13   3      397.05      406.02      9.07 o 
   2  13   3      507.85      521.19     10.47 o 
   3  13   3      570.25      563.47     12.13 o 
   4  13   3      169.00      154.36      7.46 o 
   5  13   3      451.06      438.60     17.38 o 
  -7  14   3       20.05       18.13      9.01 o 
  -6  14   3       47.28       36.52      4.39 o 
  -5  14   3        0.41        5.39      2.18 o 
  -4  14   3        1.56       -1.30      3.53 o 
  -3  14   3      338.29      308.60      6.63 o 
  -2  14   3        2.47        4.80      1.88 o 
  -1  14   3        5.32        2.56      2.22 o 
   0  14   3        3.10       -2.76      2.76 o 
   1  14   3       57.42       49.71      4.17 o 
   2  14   3       78.60       84.17      5.12 o 
   3  14   3        8.17       11.55      3.13 o 
   4  14   3       12.00       11.92      2.37 o 
   5  14   3        7.33       11.85      5.44 o 
  -7  15   3      354.24      335.29     17.83 o 
  -6  15   3      403.54      382.62     15.60 o 
  -5  15   3     1733.05     1798.07     34.34 o 
  -4  15   3     1072.36     1143.42     20.38 o 
  -3  15   3      600.31      572.80     13.05 o 
  -2  15   3     1289.23     1283.26     18.93 o 
  -1  15   3     1388.22     1399.54     20.25 o 
   0  15   3     2469.37     2549.37     32.78 o 
   1  15   3     2146.80     2230.54     35.96 o 
   2  15   3      960.60      958.39     16.70 o 
   3  15   3      298.38      285.92      7.91 o 
   4  15   3      311.58      296.25     12.89 o 
   5  15   3      397.91      370.31     19.22 o 
  -6  16   3       65.49       79.57      8.34 o 
  -5  16   3        3.27        4.79      2.61 o 
  -4  16   3      154.93      139.13      9.99 o 
  -3  16   3      113.14       97.94      7.02 o 
  -2  16   3       39.63       34.78      3.48 o 
  -1  16   3       78.76       74.59      7.88 o 
   0  16   3       22.48       17.34      3.27 o 
   1  16   3       10.04        6.19      2.43 o 
   2  16   3      112.27       78.77      6.39 o 
   3  16   3        9.35        5.68      3.34 o 
   4  16   3       16.60       26.68      4.15 o 
  -6  17   3      808.50      847.62     39.74 o 
  -5  17   3      742.26      836.11     29.35 o 
  -4  17   3      602.87      592.66     18.05 o 
  -3  17   3      353.58      346.23     19.78 o 
  -2  17   3      267.72      277.21      7.62 o 
  -1  17   3      584.10      552.35      9.66 o 
   0  17   3      888.01      939.91     16.75 o 
   1  17   3      932.69      956.13     20.31 o 
   2  17   3      464.29      484.88     15.35 o 
   3  17   3      128.93      109.78      5.42 o 
   4  17   3      220.94      215.69     12.71 o 
  -5  18   3      154.03      177.66      9.57 o 
  -4  18   3       53.93       47.07      5.16 o 
  -3  18   3       93.27       83.06     10.51 o 
  -2  18   3      109.73       98.34      9.52 o 
  -1  18   3       20.67       19.18      4.95 o 
   0  18   3       35.69       34.02      4.50 o 
   1  18   3       51.42       38.23      4.53 o 
   2  18   3       53.63       42.94      8.29 o 
   3  18   3       21.94       19.18      6.00 o 
  -4  19   3      718.33      736.48     24.60 o 
  -3  19   3      469.73      452.24     14.19 o 
  -2  19   3      433.89      446.45     13.96 o 
  -1  19   3      236.14      204.89      9.57 o 
   0  19   3      381.95      363.52     12.08 o 
   1  19   3      907.02      916.38     25.39 o 
   2  19   3      405.38      377.50     16.47 o 
  -3  20   3       47.68       49.39      3.65 o 
  -2  20   3       94.15       80.50      6.21 o 
  -1  20   3       68.03       73.71      6.39 o 
   0  20   3        3.66        5.52      2.87 o 
   1  20   3       82.02       62.64      6.64 o 
  -2  21   3      333.39      314.33     13.58 o 
  -1  21   3      361.07      396.01     16.44 o 
  -9   0   4      391.27      373.93     19.83 o 
  -8   0   4      529.37      510.07     17.03 o 
  -7   0   4     4339.22     4498.52     55.34 o 
  -6   0   4     1672.04     1707.14     19.36 o 
  -5   0   4     2576.39     2675.91     29.77 o 
  -4   0   4      934.68      972.65     15.00 o 
  -3   0   4     3376.06     3526.49     35.76 o 
  -2   0   4     6182.56     6085.40     48.57 o 
  -1   0   4    19507.39    18772.20    207.58 o 
   0   0   4    13257.24    13230.88    105.38 o 
   1   0   4      223.57      214.68      6.76 o 
   2   0   4     1069.61     1107.72     22.39 o 
   3   0   4     1738.52     1737.16     23.95 o 
   4   0   4     3354.17     3388.91     46.44 o 
   5   0   4     1510.35     1548.51     29.93 o 
   6   0   4      168.85      201.77     23.23 o 
  -9   1   4        1.55        4.65      2.50 o 
  -8   1   4       39.24       31.84      4.06 o 
  -7   1   4       40.46       35.22      1.94 o 
  -6   1   4       78.47       73.72      2.14 o 
  -5   1   4      101.38      109.74      3.45 o 
  -4   1   4      166.25      178.80      2.87 o 
  -3   1   4      622.99      653.52      4.77 o 
  -2   1   4      981.90     1099.60      8.47 o 
  -1   1   4      456.92      473.65      4.93 o 
   0   1   4      805.31      866.54      8.01 o 
   1   1   4       17.72       13.10      1.29 o 
   2   1   4       22.84       27.09      1.53 o 
   3   1   4       13.42       12.04      1.82 o 
   4   1   4       59.58       58.72      3.53 o 
   5   1   4       37.84       46.56      3.99 o 
   6   1   4        4.02        4.26      2.11 o 
  -9   2   4       83.76       79.54     11.24 o 
  -8   2   4      658.35      651.12     12.54 o 
  -7   2   4     2906.63     2936.22     30.54 o 
  -6   2   4     1888.99     1917.31     16.37 o 
  -5   2   4     1307.72     1329.17     12.24 o 
  -4   2   4      109.73       99.31      2.22 o 
  -3   2   4     1842.11     1914.48     20.68 o 
  -2   2   4     5762.49     5732.05     41.09 o 
  -1   2   4     2361.15     2288.33     17.69 o 
   0   2   4     3105.12     3085.69     21.40 o 
   1   2   4      829.83      831.25      9.43 o 
   2   2   4      420.34      414.00      5.80 o 
   3   2   4     1214.20     1188.92     12.03 o 
   4   2   4     2263.37     2266.48     23.89 o 
   5   2   4      763.69      747.35     12.66 o 
   6   2   4      261.51      268.77      8.62 o 
  -9   3   4        0.68        3.62      2.11 o 
  -8   3   4       96.71       91.75      5.15 o 
  -7   3   4      578.24      537.97      8.93 o 
  -6   3   4      206.11      194.17      4.58 o 
  -5   3   4       32.00       28.42      2.05 o 
  -4   3   4      171.88      174.85      3.27 o 
  -3   3   4      828.61      834.36     11.26 o 
  -2   3   4        2.39        3.07      2.23 o 
  -1   3   4       65.98       64.62      1.83 o 
   0   3   4       34.84       32.41      1.72 o 
   1   3   4      227.80      236.75      4.37 o 
   2   3   4      420.94      439.52      6.27 o 
   3   3   4        7.67        8.74      2.79 o 
   4   3   4      369.07      363.59      9.30 o 
   5   3   4      438.02      412.91     13.71 o 
   6   3   4       34.88       25.30      5.55 o 
  -9   4   4      189.63      178.97     11.99 o 
  -8   4   4      496.51      517.84     24.66 o 
  -7   4   4     1477.01     1532.28     20.40 o 
  -6   4   4     4696.43     4824.64     43.63 o 
  -5   4   4     1325.72     1335.85     12.21 o 
  -4   4   4     2256.87     2380.60     20.31 o 
  -3   4   4     2155.94     2160.00     28.28 o 
  -2   4   4     4149.99     4075.71     28.55 o 
  -1   4   4     5664.05     5570.05     35.99 o 
   0   4   4     3164.19     3201.23     29.04 o 
   1   4   4     2064.95     2018.73     18.54 o 
   2   4   4     1335.64     1338.47     13.41 o 
   3   4   4     2023.30     1998.11     21.03 o 
   4   4   4     2256.85     2334.56     26.68 o 
   5   4   4     1424.62     1489.77     20.76 o 
   6   4   4      226.55      221.58      7.55 o 
  -9   5   4       16.26        1.81      2.50 o 
  -8   5   4      187.33      166.53     14.43 o 
  -7   5   4       29.81       31.00      2.93 o 
  -6   5   4      419.52      417.08     16.05 o 
  -5   5   4       86.21       85.08      3.87 o 
  -4   5   4       34.50       34.75      1.88 o 
  -3   5   4      591.90      564.81      5.47 o 
  -2   5   4      470.91      451.67      5.08 o 
  -1   5   4        1.27        7.28      1.58 o 
   0   5   4      722.58      710.10      8.38 o 
   1   5   4      780.04      777.37      8.88 o 
   2   5   4      167.27      164.79      3.80 o 
   3   5   4      325.01      294.93      6.37 o 
   4   5   4       21.85       29.48      3.41 o 
   5   5   4       67.22       69.11      5.16 o 
   6   5   4        1.93        7.91      2.28 o 
  -9   6   4      218.47      177.44      9.07 o 
  -8   6   4     1453.49     1420.83     37.31 o 
  -7   6   4      888.53      888.00     13.83 o 
  -6   6   4     1618.55     1583.36     17.55 o 
  -5   6   4     1231.40     1183.11     15.07 o 
  -4   6   4     2888.44     2922.64     28.29 o 
  -3   6   4     1100.33     1042.09     10.91 o 
  -2   6   4     3563.93     3487.29     31.44 o 
  -1   6   4     5172.48     5197.05     45.60 o 
   0   6   4     2799.64     2755.57     25.65 o 
   1   6   4     1750.30     1702.99     16.37 o 
   2   6   4      741.63      713.65     10.87 o 
   3   6   4     1868.34     1919.31     21.79 o 
   4   6   4      816.15      798.53     13.81 o 
   5   6   4      566.50      587.71     12.39 o 
   6   6   4      609.93      592.34     20.37 o 
  -9   7   4       47.65       51.24      4.06 o 
  -8   7   4      313.72      291.60     17.79 o 
  -7   7   4       24.37       33.71      5.21 o 
  -6   7   4       97.52       82.92      6.36 o 
  -5   7   4      231.45      214.25      6.99 o 
  -4   7   4      314.81      326.49      5.89 o 
  -3   7   4      149.48      126.31      2.42 o 
  -2   7   4      790.98      757.14      8.15 o 
  -1   7   4      106.63      114.23      2.86 o 
   0   7   4     1209.46     1135.80     12.48 o 
   1   7   4      203.88      174.48      3.81 o 
   2   7   4        2.93        6.47      2.12 o 
   3   7   4      760.52      718.48     10.65 o 
   4   7   4       23.43       23.32      3.01 o 
   5   7   4      108.75       96.68      8.35 o 
   6   7   4       39.21       50.80      5.12 o 
  -9   8   4      481.70      454.23     22.43 o 
  -8   8   4      701.97      672.36     24.41 o 
  -7   8   4      488.87      474.84     10.23 o 
  -6   8   4      415.22      427.55      8.55 o 
  -5   8   4      873.61      852.00     10.50 o 
  -4   8   4     1948.16     1955.66     23.15 o 
  -3   8   4     2280.40     2300.30     22.68 o 
  -2   8   4     1302.23     1300.56     12.64 o 
  -1   8   4     3483.59     3531.29     30.26 o 
   0   8   4     1944.27     1908.44     17.62 o 
   1   8   4     1564.40     1574.22     17.54 o 
   2   8   4     1427.59     1448.22     16.33 o 
   3   8   4     1092.66     1080.05     14.83 o 
   4   8   4      359.64      356.76      8.00 o 
   5   8   4      368.30      369.70     10.95 o 
   6   8   4      496.11      490.83     12.72 o 
  -8   9   4      171.87      151.98     17.38 o 
  -7   9   4       11.40        9.47      3.93 o 
  -6   9   4        2.40        4.74      2.37 o 
  -5   9   4      524.04      510.08     13.87 o 
  -4   9   4       55.66       52.23      2.87 o 
  -3   9   4       34.34       22.62      2.07 o 
  -2   9   4      248.35      247.24      4.87 o 
  -1   9   4        0.40        4.56      1.24 o 
   0   9   4      186.56      180.64      3.86 o 
   1   9   4       59.98       63.12      3.16 o 
   2   9   4      103.11       91.69      3.62 o 
   3   9   4      861.84      842.14     12.51 o 
   4   9   4       16.12       15.65      6.41 o 
   5   9   4       67.28       51.12      5.59 o 
   6   9   4       47.86       38.65      4.00 o 
  -8  10   4      424.39      439.77     17.10 o 
  -7  10   4      330.10      316.48      9.01 o 
  -6  10   4      835.42      827.63     16.11 o 
  -5  10   4     3043.80     3173.48     36.54 o 
  -4  10   4     1512.05     1513.71     16.27 o 
  -3  10   4     2581.68     2600.73     33.92 o 
  -2  10   4     1411.79     1409.68     18.58 o 
  -1  10   4     1064.70     1050.65     14.22 o 
   0  10   4     1226.37     1174.09     13.86 o 
   1  10   4     2644.99     2765.24     26.83 o 
   2  10   4     1648.46     1687.46     18.64 o 
   3  10   4      895.48      930.69     15.25 o 
   4  10   4      686.44      666.67     13.36 o 
   5  10   4      375.60      352.33     11.74 o 
  -8  11   4      153.91      149.05      9.07 o 
  -7  11   4       16.82       22.02      5.23 o 
  -6  11   4       72.08       55.73      5.13 o 
  -5  11   4        6.29        5.47      2.49 o 
  -4  11   4       17.07       20.41      4.45 o 
  -3  11   4       63.43       56.65      7.17 o 
  -2  11   4      155.77      154.22     10.52 o 
  -1  11   4       18.91       20.19      1.94 o 
   0  11   4      155.73      137.12      4.57 o 
   1  11   4        0.24        5.25      5.15 o 
   2  11   4      109.79      114.13      4.97 o 
   3  11   4       10.61       15.75      2.45 o 
   4  11   4        1.11        3.85      2.67 o 
   5  11   4        1.59        5.71      1.74 o 
  -8  12   4      255.20      240.13     13.75 o 
  -7  12   4      300.62      265.13     12.39 o 
  -6  12   4      569.76      546.05     15.84 o 
  -5  12   4     1145.10     1144.73     20.81 o 
  -4  12   4     1622.29     1646.18     29.03 o 
  -3  12   4     2283.63     2341.30     28.48 o 
  -2  12   4     1027.54     1012.56     16.50 o 
  -1  12   4      275.57      261.57      6.46 o 
   0  12   4      168.91      172.55      5.32 o 
   1  12   4     2265.46     2359.16     28.62 o 
   2  12   4     3040.56     3192.28     58.49 o 
   3  12   4      472.87      471.06     10.46 o 
   4  12   4       50.94       45.21      6.38 o 
   5  12   4      371.83      347.67     11.20 o 
  -7  13   4        5.69        5.30      2.97 o 
  -6  13   4        0.01        5.94      4.51 o 
  -5  13   4        1.03       -1.79      2.98 o 
  -4  13   4        0.08        2.14      2.36 o 
  -3  13   4      100.13       87.61      7.74 o 
  -2  13   4      251.45      257.31     10.60 o 
  -1  13   4        0.16        3.48      2.10 o 
   0  13   4       29.61       29.09      3.94 o 
   1  13   4      136.33      130.17      9.23 o 
   2  13   4       30.45       41.49      7.22 o 
   3  13   4       11.15       13.51      2.84 o 
   4  13   4       13.85       14.03      2.67 o 
   5  13   4        1.15        2.31      7.10 o 
  -7  14   4       49.40       45.13      4.43 o 
  -6  14   4      373.38      348.58     14.97 o 
  -5  14   4      675.33      684.43     19.44 o 
  -4  14   4     1444.04     1455.83     30.99 o 
  -3  14   4      951.58      975.08     17.77 o 
  -2  14   4     1068.54     1089.01     16.45 o 
  -1  14   4      364.83      354.42     11.50 o 
   0  14   4      809.10      840.16     16.02 o 
   1  14   4     1478.41     1513.18     25.38 o 
   2  14   4     1291.32     1301.66     25.94 o 
   3  14   4      309.05      309.83     10.86 o 
   4  14   4      100.42       85.76      5.64 o 
  -7  15   4        5.33        7.29      4.37 o 
  -6  15   4        2.30        7.91      2.92 o 
  -5  15   4       10.47        8.55      3.26 o 
  -4  15   4        8.88        6.92      5.34 o 
  -3  15   4        0.58        1.22      2.80 o 
  -2  15   4        3.74        1.39      4.09 o 
  -1  15   4       28.08       22.45      2.93 o 
   0  15   4       48.00       53.75      7.07 o 
   1  15   4       37.15       38.18      6.29 o 
   2  15   4       16.95       16.25      3.54 o 
   3  15   4        0.37        0.67      1.25 o 
   4  15   4        0.25        4.13      2.51 o 
  -6  16   4      281.56      263.93     13.66 o 
  -5  16   4      551.65      534.05     35.02 o 
  -4  16   4     1290.84     1316.17     26.76 o 
  -3  16   4     1007.25     1056.93     27.35 o 
  -2  16   4      934.79      932.44     17.96 o 
  -1  16   4      147.51      132.16      8.36 o 
   0  16   4     1032.88     1048.04     21.68 o 
   1  16   4     1113.50     1135.83     18.94 o 
   2  16   4      799.17      801.66     23.55 o 
   3  16   4      287.84      296.48     11.54 o 
  -6  17   4      105.85       95.73      8.48 o 
  -5  17   4        6.50        1.84      3.06 o 
  -4  17   4        2.33       12.46      3.54 o 
  -3  17   4        4.78        5.04      2.67 o 
  -2  17   4        7.79        5.16      1.74 o 
  -1  17   4        0.30        1.11      1.48 o 
   0  17   4       41.81       39.06      5.61 o 
   1  17   4      206.65      180.89      8.05 o 
   2  17   4       14.91       11.75      3.97 o 
   3  17   4       23.48       21.57      5.22 o 
  -5  18   4      561.65      580.84     35.07 o 
  -4  18   4      862.79      925.55     34.60 o 
  -3  18   4      548.39      539.63     20.35 o 
  -2  18   4      192.20      187.34     14.83 o 
  -1  18   4      174.70      167.73      7.05 o 
   0  18   4      630.67      635.48     18.55 o 
   1  18   4      387.97      390.77     12.71 o 
   2  18   4      599.77      637.89     17.57 o 
  -4  19   4        3.29        5.81      3.01 o 
  -3  19   4        4.96        6.04      2.91 o 
  -2  19   4       47.39       46.69     11.10 o 
  -1  19   4        0.03        7.36      2.37 o 
   0  19   4       46.11       38.47      3.07 o 
   1  19   4       43.79       29.03      6.05 o 
  -3  20   4      411.67      378.65     19.81 o 
  -2  20   4      147.05      130.40     10.47 o 
  -1  20   4      379.26      372.57     19.38 o 
   0  20   4      368.39      351.18     14.88 o 
  -8   1   5      409.74      391.18     10.87 o 
  -7   1   5      725.67      752.19     10.46 o 
  -6   1   5     2420.12     2456.22     20.04 o 
  -5   1   5     3409.36     3462.99     33.71 o 
  -4   1   5     2434.27     2494.16     21.20 o 
  -3   1   5      294.07      327.59      7.05 o 
  -2   1   5     1036.34     1065.30     10.74 o 
  -1   1   5     7164.26     7207.77     62.23 o 
   0   1   5     6040.91     6052.88     45.30 o 
   1   1   5     1579.49     1549.31     13.57 o 
   2   1   5      661.72      672.75      7.36 o 
   3   1   5      286.69      281.47      6.84 o 
   4   1   5      851.42      816.06     22.39 o 
   5   1   5      718.00      706.25     18.36 o 
   6   1   5      822.72      855.94     28.30 o 
  -8   2   5       78.34       63.59      4.94 o 
  -7   2   5       11.37       15.87      2.81 o 
  -6   2   5      435.78      432.81     10.18 o 
  -5   2   5      200.68      215.93      3.64 o 
  -4   2   5       52.42       47.15      2.67 o 
  -3   2   5      675.22      729.24      9.18 o 
  -2   2   5      368.97      383.64      4.14 o 
  -1   2   5      579.30      596.69      7.22 o 
   0   2   5       42.09       58.55      2.55 o 
   1   2   5       77.84       66.50      3.14 o 
   2   2   5        9.01       12.23      2.88 o 
   3   2   5      487.71      445.55      8.10 o 
   4   2   5      118.33      124.96      6.81 o 
   5   2   5        8.47        8.22      2.31 o 
   6   2   5        2.51        8.76      2.00 o 
  -8   3   5      120.42      112.08      6.83 o 
  -7   3   5      605.55      582.36     14.15 o 
  -6   3   5     2283.30     2371.64     28.11 o 
  -5   3   5     4836.27     5003.32     53.85 o 
  -4   3   5     1323.35     1297.50     13.69 o 
  -3   3   5      380.24      347.50      5.45 o 
  -2   3   5      490.46      473.97      5.60 o 
  -1   3   5     3210.09     3278.41     27.93 o 
   0   3   5     4989.16     4991.12     41.61 o 
   1   3   5     1414.83     1366.44     13.68 o 
   2   3   5      345.53      339.17      5.07 o 
   3   3   5      862.74      829.05     12.26 o 
   4   3   5     1294.43     1356.81     19.31 o 
   5   3   5      563.03      566.20     15.39 o 
   6   3   5      335.28      362.73     13.57 o 
  -8   4   5       45.86       34.83      3.17 o 
  -7   4   5       14.89       10.62      2.24 o 
  -6   4   5      132.04      114.03      4.21 o 
  -5   4   5       61.03       78.76      5.13 o 
  -4   4   5      159.13      147.00      3.37 o 
  -3   4   5      441.20      464.09      6.73 o 
  -2   4   5      679.25      666.61     12.52 o 
  -1   4   5      549.35      555.34      6.76 o 
   0   4   5      413.82      406.49      7.30 o 
   1   4   5       49.33       42.09      2.35 o 
   2   4   5       63.37       72.62      2.77 o 
   3   4   5       80.53       76.25      3.79 o 
   4   4   5        6.27       11.57      3.57 o 
   5   4   5       63.91       61.51      4.84 o 
  -8   5   5      449.30      445.63      9.37 o 
  -7   5   5     1318.63     1286.42     22.07 o 
  -6   5   5     1630.61     1667.13     25.20 o 
  -5   5   5     3024.29     3099.74     33.38 o 
  -4   5   5     1737.58     1758.16     21.83 o 
  -3   5   5     1675.34     1666.69     17.48 o 
  -2   5   5     1496.24     1482.29     12.26 o 
  -1   5   5     2636.87     2610.91     23.01 o 
   0   5   5     2128.20     2128.48     19.35 o 
   1   5   5     1825.44     1866.36     20.34 o 
   2   5   5     1387.55     1416.11     14.89 o 
   3   5   5      861.36      819.81     13.59 o 
   4   5   5      458.91      455.89      9.25 o 
   5   5   5      721.24      704.69     17.75 o 
  -9   6   5       58.42       59.60      5.83 o 
  -8   6   5       10.12       10.31      3.83 o 
  -7   6   5      184.62      178.57      7.96 o 
  -6   6   5      320.28      311.12      8.37 o 
  -5   6   5        4.91        4.12      1.90 o 
  -4   6   5      919.78      899.98     11.83 o 
  -3   6   5      178.61      188.11      4.06 o 
  -2   6   5      978.60      969.53     12.36 o 
  -1   6   5      807.17      766.11      8.54 o 
   0   6   5      364.87      356.69      5.69 o 
   1   6   5      681.61      654.07      8.25 o 
   2   6   5       14.61       19.43      1.93 o 
   3   6   5       29.25       29.29      3.08 o 
   4   6   5      130.76      115.92      7.61 o 
   5   6   5        0.89        8.83      3.06 o 
  -9   7   5      417.15      365.74     13.48 o 
  -8   7   5      404.16      407.23     12.96 o 
  -7   7   5      433.43      426.77      9.93 o 
  -6   7   5     1066.70     1068.41     16.26 o 
  -5   7   5     1238.49     1240.91     18.47 o 
  -4   7   5     1011.41      997.92     16.00 o 
  -3   7   5     1242.32     1164.60     16.70 o 
  -2   7   5     3484.69     3564.02     29.71 o 
  -1   7   5     2534.13     2508.87     22.09 o 
   0   7   5     1470.42     1518.81     17.07 o 
   1   7   5     1716.91     1743.26     16.53 o 
   2   7   5      874.99      861.53     11.61 o 
   3   7   5      732.35      738.88     12.96 o 
   4   7   5      346.61      356.57     11.52 o 
   5   7   5      665.97      710.78     18.03 o 
  -9   8   5       52.28       43.25      7.58 o 
  -8   8   5        1.12        5.50      1.38 o 
  -7   8   5      441.97      431.89     13.58 o 
  -6   8   5        0.51        5.94      3.09 o 
  -5   8   5       79.64       83.31      7.94 o 
  -4   8   5      745.98      728.44     11.71 o 
  -3   8   5        0.56        4.36      1.76 o 
  -2   8   5       67.17       62.50      2.39 o 
  -1   8   5      308.64      283.19      5.01 o 
   0   8   5        0.41        6.24      1.76 o 
   1   8   5      113.49      114.92      3.46 o 
   2   8   5        8.43       14.13      2.87 o 
   3   8   5        3.48        3.92      1.87 o 
   4   8   5      243.75      228.22      6.35 o 
   5   8   5        0.11        7.31      2.02 o 
  -8   9   5      470.08      478.36     14.43 o 
  -7   9   5      715.79      706.23     15.73 o 
  -6   9   5     1338.27     1307.61     22.75 o 
  -5   9   5       44.67       42.90      3.31 o 
  -4   9   5     1381.32     1329.90     18.72 o 
  -3   9   5     2375.80     2383.46     27.75 o 
  -2   9   5     2678.59     2686.90     27.51 o 
  -1   9   5      345.73      328.28      5.22 o 
   0   9   5      371.22      380.78      5.93 o 
   1   9   5     1747.18     1803.20     18.79 o 
   2   9   5     1271.22     1271.78     19.35 o 
   3   9   5      397.49      392.14      8.23 o 
   4   9   5      255.81      237.99      8.03 o 
   5   9   5      476.21      478.31     12.38 o 
  -8  10   5        2.19        3.98      1.78 o 
  -7  10   5      246.38      240.82      7.07 o 
  -6  10   5      264.95      262.01      9.17 o 
  -5  10   5       19.08       23.16      3.60 o 
  -4  10   5      492.71      453.45      9.28 o 
  -3  10   5        7.08        4.49      2.64 o 
  -2  10   5      434.65      438.13      9.53 o 
  -1  10   5      106.01      102.81      3.05 o 
   0  10   5       11.43       14.16      1.96 o 
   1  10   5      106.16       96.08      3.84 o 
   2  10   5        2.35        8.11      2.49 o 
   3  10   5       22.92       18.82      4.80 o 
   4  10   5        1.46        4.90      2.55 o 
   5  10   5        1.13        6.52      1.72 o 
  -8  11   5      836.47      836.29     21.47 o 
  -7  11   5      755.73      768.43     22.48 o 
  -6  11   5      674.76      677.03     13.35 o 
  -5  11   5      520.29      510.76     16.80 o 
  -4  11   5     1821.97     1803.85     31.50 o 
  -3  11   5     2344.20     2424.06     30.07 o 
  -2  11   5     2250.13     2305.76     24.59 o 
  -1  11   5      248.22      249.94      6.68 o 
   0  11   5      914.35      897.91     10.47 o 
   1  11   5     1297.91     1304.83     19.59 o 
   2  11   5     1210.91     1240.44     21.54 o 
   3  11   5     1238.69     1317.85     18.66 o 
   4  11   5      642.20      622.25     16.17 o 
  -8  12   5        0.67        2.05      2.63 o 
  -7  12   5       26.00       28.30      3.85 o 
  -6  12   5        6.19        7.86      3.26 o 
  -5  12   5       34.68       29.56      4.53 o 
  -4  12   5        0.52        1.77      5.11 o 
  -3  12   5       53.65       51.86      5.30 o 
  -2  12   5      330.21      318.78      6.23 o 
  -1  12   5        2.31        3.98      3.02 o 
   0  12   5        5.00        8.73      3.16 o 
   1  12   5        7.76       13.03      2.82 o 
   2  12   5       32.52       38.69      4.39 o 
   3  12   5        6.12        8.84      3.33 o 
   4  12   5       21.70       12.75      2.74 o 
  -7  13   5      662.43      655.39     19.20 o 
  -6  13   5       29.45       26.11      3.68 o 
  -5  13   5      189.47      182.07      6.99 o 
  -4  13   5     1045.30     1048.35     22.14 o 
  -3  13   5     1512.17     1490.29     25.88 o 
  -2  13   5      582.10      567.42     12.50 o 
  -1  13   5      494.39      513.75     12.54 o 
   0  13   5      322.01      315.94     18.12 o 
   1  13   5      228.66      240.67     22.07 o 
   2  13   5      811.38      856.43     28.00 o 
   3  13   5      572.01      573.97     17.08 o 
   4  13   5      323.99      337.33     14.39 o 
  -7  14   5        4.71        1.50      2.72 o 
  -6  14   5        0.28        0.81      3.49 o 
  -5  14   5        7.83        7.43      2.26 o 
  -4  14   5      162.43      143.33     10.32 o 
  -3  14   5      107.86      108.27     11.35 o 
  -2  14   5       17.47       12.22      5.67 o 
  -1  14   5       12.53        7.30      2.92 o 
   0  14   5      178.25      177.19     11.67 o 
   1  14   5        8.17        8.25      2.48 o 
   2  14   5       37.76       33.01      4.40 o 
   3  14   5        3.16       10.95      2.98 o 
  -6  15   5       62.27       62.36      9.92 o 
  -5  15   5      280.95      271.48     12.49 o 
  -4  15   5      423.30      430.21     12.85 o 
  -3  15   5     2715.75     2790.50     86.06 o 
  -2  15   5     1241.39     1254.95     29.77 o 
  -1  15   5      507.68      492.69     15.27 o 
   0  15   5      412.76      410.68     11.78 o 
   1  15   5      773.19      744.26     27.11 o 
   2  15   5      691.63      692.42     19.86 o 
   3  15   5      518.46      521.67     20.81 o 
  -6  16   5       36.02       24.49      5.62 o 
  -5  16   5       10.25        7.67      3.39 o 
  -4  16   5        1.64        2.25      2.61 o 
  -3  16   5        0.93        5.97      2.92 o 
  -2  16   5       48.58       39.10     10.28 o 
  -1  16   5        5.48        3.51      2.55 o 
   0  16   5       10.21        6.87      2.58 o 
   1  16   5       13.83        6.01      2.43 o 
   2  16   5       10.87       10.35      1.93 o 
  -5  17   5      233.85      228.27     10.67 o 
  -4  17   5      318.04      291.54     12.93 o 
  -3  17   5      881.04      933.33     35.60 o 
  -2  17   5      399.70      404.84     17.00 o 
  -1  17   5      519.68      500.10     18.98 o 
   0  17   5      107.55      117.85     13.56 o 
   1  17   5      302.57      294.13      9.78 o 
   2  17   5      458.10      448.37     18.32 o 
  -4  18   5       36.81       37.90      6.94 o 
  -3  18   5       12.19       11.73      4.68 o 
  -2  18   5       86.58       81.10      5.88 o 
  -1  18   5        3.94        5.18      8.80 o 
   0  18   5       18.40       15.36      3.10 o 
   1  18   5       33.22       25.07      3.65 o 
  -3  19   5      357.20      363.73     19.02 o 
  -2  19   5      453.34      459.64     23.11 o 
  -1  19   5      245.74      231.52     13.39 o 
  -9   0   6     1118.32     1145.10     52.49 o 
  -8   0   6      317.15      316.37     15.62 o 
  -7   0   6        5.26        6.56      3.23 o 
  -6   0   6      904.43      909.86     17.76 o 
  -5   0   6     4664.42     4798.72     62.09 o 
  -4   0   6     3562.96     3790.62     60.07 o 
  -3   0   6      853.09      794.95     10.95 o 
  -2   0   6     1127.19     1116.90     14.36 o 
  -1   0   6     4174.65     4137.08     44.36 o 
   0   0   6     1505.39     1503.70     21.74 o 
   1   0   6     2511.60     2552.02     30.53 o 
   2   0   6     1465.03     1493.86     20.56 o 
   3   0   6      478.36      457.81     13.39 o 
   4   0   6       91.76       93.27     11.46 o 
   5   0   6      533.84      534.39     19.17 o 
  -9   1   6        0.04        4.82      2.26 o 
  -8   1   6       10.27        8.26      3.06 o 
  -7   1   6       22.52       19.39      3.20 o 
  -6   1   6        3.67        6.18      1.23 o 
  -5   1   6       11.93       21.12      2.40 o 
  -4   1   6       82.79       84.54      2.51 o 
  -3   1   6       16.59       20.83      1.45 o 
  -2   1   6      514.64      484.26      5.52 o 
  -1   1   6       11.85        9.18      2.20 o 
   0   1   6      211.82      211.06      4.27 o 
   1   1   6       12.36       20.23      2.28 o 
   2   1   6       15.01       16.42      2.61 o 
   3   1   6       48.03       57.79      5.94 o 
   4   1   6        2.16        4.99      1.90 o 
   5   1   6       19.50       14.89      2.78 o 
  -9   2   6      695.80      659.35     32.75 o 
  -8   2   6      363.00      356.24     10.72 o 
  -7   2   6       18.58       18.59      2.25 o 
  -6   2   6     1053.05     1050.42     18.26 o 
  -5   2   6     2701.55     2791.84     25.57 o 
  -4   2   6     1970.20     2027.02     23.66 o 
  -3   2   6     1358.69     1365.86     21.72 o 
  -2   2   6      515.23      530.55      6.36 o 
  -1   2   6      339.28      362.61      5.74 o 
   0   2   6     1064.32     1089.57     11.90 o 
   1   2   6     2737.16     2820.99     23.59 o 
   2   2   6     1146.66     1159.73     14.46 o 
   3   2   6      338.42      331.13      8.29 o 
   4   2   6       39.55       39.07      4.25 o 
   5   2   6      312.14      305.16     11.72 o 
  -9   3   6       80.96       74.23     15.88 o 
  -8   3   6      100.21       94.77     11.39 o 
  -7   3   6      255.07      234.95      7.94 o 
  -6   3   6      251.93      238.22      6.41 o 
  -5   3   6       40.54       48.18      2.18 o 
  -4   3   6      465.49      465.12      7.48 o 
  -3   3   6        2.22        6.47      1.68 o 
  -2   3   6        1.04        5.73      2.00 o 
  -1   3   6       74.26       67.75      2.43 o 
   0   3   6       54.08       58.07      2.50 o 
   1   3   6      144.47      152.84      4.00 o 
   2   3   6       63.07       66.73      3.79 o 
   3   3   6      115.49      103.32      6.23 o 
   4   3   6       38.60       44.47      4.66 o 
   5   3   6        9.11        6.37      2.58 o 
  -9   4   6      540.38      516.26     24.94 o 
  -8   4   6      135.20      111.08     13.06 o 
  -7   4   6      403.48      410.74     11.65 o 
  -6   4   6     1788.02     1843.50     24.07 o 
  -5   4   6     1994.52     2048.86     25.15 o 
  -4   4   6     2835.20     2897.72     26.95 o 
  -3   4   6     1326.07     1329.27     16.75 o 
  -2   4   6      625.62      619.46      9.35 o 
  -1   4   6      790.52      785.67      9.84 o 
   0   4   6     1556.89     1574.16     15.11 o 
   1   4   6     2455.61     2479.70     22.06 o 
   2   4   6     1468.93     1501.16     19.62 o 
   3   4   6      328.69      311.61      7.27 o 
   4   4   6      453.92      427.31     12.32 o 
   5   4   6      384.33      376.33     14.02 o 
  -9   5   6       35.46       37.53      5.17 o 
  -8   5   6      383.57      349.78     14.32 o 
  -7   5   6        7.16        8.44      1.99 o 
  -6   5   6      661.72      622.48     11.04 o 
  -5   5   6       19.04       23.20      2.36 o 
  -4   5   6      151.49      154.98      5.99 o 
  -3   5   6      159.40      148.66      4.87 o 
  -2   5   6       43.42       47.75      3.32 o 
  -1   5   6        1.96        5.21      1.29 o 
   0   5   6       66.48       61.08      2.63 o 
   1   5   6       14.41       29.22      2.96 o 
   2   5   6      140.48      138.51      5.23 o 
   3   5   6       73.62       69.49      4.99 o 
   4   5   6        5.77        8.93      4.33 o 
  -8   6   6      576.28      549.14     29.22 o 
  -7   6   6      682.49      687.15     12.70 o 
  -6   6   6      621.41      592.28     12.15 o 
  -5   6   6     1307.48     1343.82     50.34 o 
  -4   6   6     1843.05     1835.99     26.19 o 
  -3   6   6     1314.66     1315.15     14.41 o 
  -2   6   6     1323.92     1299.23     14.59 o 
  -1   6   6      772.40      755.72      8.90 o 
   0   6   6     2074.68     2076.61     20.06 o 
   1   6   6      947.98      959.13     16.94 o 
   2   6   6      785.57      784.70     11.84 o 
   3   6   6      353.20      371.77     12.80 o 
   4   6   6      389.62      365.10     10.78 o 
  -8   7   6       88.55       80.84      7.70 o 
  -7   7   6       17.82       18.68      5.71 o 
  -6   7   6      547.66      523.10     11.28 o 
  -5   7   6       33.01       38.04      3.08 o 
  -4   7   6       31.93       32.30      3.55 o 
  -3   7   6      694.58      679.67      9.25 o 
  -2   7   6      120.48      110.78      4.94 o 
  -1   7   6       27.99       32.04      2.18 o 
   0   7   6      235.49      243.32      5.40 o 
   1   7   6        1.87        1.63      1.80 o 
   2   7   6      234.99      222.74      5.90 o 
   3   7   6       12.12       13.44      4.57 o 
   4   7   6        0.01        5.42      2.04 o 
  -8   8   6      411.49      416.29     18.46 o 
  -7   8   6     1132.76     1126.55     22.72 o 
  -6   8   6      137.93      134.19      8.16 o 
  -5   8   6      405.61      410.84      9.68 o 
  -4   8   6     1198.47     1211.53     16.85 o 
  -3   8   6     1449.59     1473.34     16.97 o 
  -2   8   6     1147.66     1159.00     14.33 o 
  -1   8   6     1105.95     1099.83     14.81 o 
   0   8   6     1669.23     1697.96     16.49 o 
   1   8   6      418.77      401.30     11.68 o 
   2   8   6      478.87      467.78      8.98 o 
   3   8   6      449.87      444.36      9.09 o 
   4   8   6      484.38      504.29     12.74 o 
  -8   9   6       28.09       26.30      5.04 o 
  -7   9   6       44.99       31.41      4.28 o 
  -6   9   6      237.08      232.91     10.43 o 
  -5   9   6        1.34        6.16      2.31 o 
  -4   9   6       68.39       68.27      4.85 o 
  -3   9   6      310.38      290.33      8.22 o 
  -2   9   6       31.37       28.89      2.56 o 
  -1   9   6      184.60      183.82      5.26 o 
   0   9   6      433.02      424.52      7.60 o 
   1   9   6        4.78       10.38      2.41 o 
   2   9   6       39.37       52.12      4.81 o 
   3   9   6        0.60        6.75      1.83 o 
   4   9   6        4.50       14.85      2.71 o 
  -8  10   6      491.66      470.76     13.68 o 
  -7  10   6     1223.20     1223.61     33.91 o 
  -6  10   6      771.47      760.32     16.77 o 
  -5  10   6      701.97      688.82     14.03 o 
  -4  10   6      465.12      445.07      9.63 o 
  -3  10   6     1339.82     1298.24     19.53 o 
  -2  10   6     1160.05     1144.50     14.86 o 
  -1  10   6     1055.85     1069.37     14.44 o 
   0  10   6     1245.02     1294.96     17.31 o 
   1  10   6      296.19      290.97      6.89 o 
   2  10   6      238.11      224.56      8.17 o 
   3  10   6      893.28      927.53     22.15 o 
   4  10   6      743.53      756.08     25.18 o 
  -8  11   6        3.62        3.91      1.70 o 
  -7  11   6        8.56        7.33      3.86 o 
  -6  11   6        1.92       10.50      3.83 o 
  -5  11   6      286.41      281.79     12.59 o 
  -4  11   6       45.15       42.22      4.03 o 
  -3  11   6        4.58        5.60      1.73 o 
  -2  11   6      148.87      151.58      6.02 o 
  -1  11   6      127.59      130.18      6.72 o 
   0  11   6      119.10      112.69      5.20 o 
   1  11   6        9.32        8.36      3.81 o 
   2  11   6       40.21       37.06      3.94 o 
   3  11   6      117.47       93.77      4.54 o 
  -7  12   6      968.48      992.33     27.28 o 
  -6  12   6      586.71      613.98     18.72 o 
  -5  12   6      225.39      234.84      7.87 o 
  -4  12   6      348.84      353.28      9.05 o 
  -3  12   6      979.64      986.34     18.65 o 
  -2  12   6     1198.51     1281.95     25.72 o 
  -1  12   6      961.33      959.15     15.39 o 
   0  12   6      160.36      163.47     10.04 o 
   1  12   6      391.07      386.50      7.87 o 
   2  12   6      582.36      592.20     17.54 o 
   3  12   6      502.74      488.09     13.35 o 
  -7  13   6        7.44        7.20      2.08 o 
  -6  13   6        0.11        5.08      2.63 o 
  -5  13   6      154.42      155.94      6.99 o 
  -4  13   6       25.44       17.95      3.35 o 
  -3  13   6       51.88       43.88      5.58 o 
  -2  13   6       10.55       11.79      4.25 o 
  -1  13   6      184.03      178.55     11.77 o 
   0  13   6       13.70       17.80      5.06 o 
   1  13   6       41.46       33.21      4.10 o 
   2  13   6       10.38       14.26      3.92 o 
   3  13   6        1.93        4.14      4.00 o 
  -6  14   6      524.17      515.40     16.01 o 
  -5  14   6      139.52      132.31      7.26 o 
  -4  14   6      201.25      196.82      7.30 o 
  -3  14   6      482.10      481.22     12.88 o 
  -2  14   6     1265.33     1343.57     27.10 o 
  -1  14   6     1353.58     1410.10     27.86 o 
   0  14   6      250.00      243.74     11.35 o 
   1  14   6      127.40      124.32     11.38 o 
   2  14   6      224.99      237.00     14.08 o 
  -6  15   6        6.27        5.39      1.71 o 
  -5  15   6        4.23        6.41      2.80 o 
  -4  15   6       11.93        6.55      2.26 o 
  -3  15   6        0.25        9.03      3.28 o 
  -2  15   6        1.30        2.93      3.34 o 
  -1  15   6       10.27       14.37      9.59 o 
   0  15   6        0.05        2.09      2.52 o 
   1  15   6        0.15        4.78      3.99 o 
   2  15   6        4.21       20.06     11.00 o 
  -5  16   6      126.45      126.07      8.24 o 
  -4  16   6      253.61      235.55     19.16 o 
  -3  16   6      583.38      576.86     21.47 o 
  -2  16   6      942.41      947.38     56.75 o 
  -1  16   6      692.60      692.17     24.76 o 
   0  16   6      336.30      309.74     13.45 o 
   1  16   6      170.31      152.33      9.79 o 
  -4  17   6       31.60       33.53      7.58 o 
  -3  17   6        0.88        6.62      4.35 o 
  -2  17   6       78.52       81.00     16.85 o 
  -1  17   6       16.58        6.13      7.97 o 
   0  17   6        0.01        7.04      3.04 o 
  -3  18   6      261.76      259.45     14.57 o 
  -2  18   6      390.90      369.84     19.33 o 
  -9   1   7      900.32      915.96     35.88 o 
  -8   1   7      709.35      706.67     26.46 o 
  -7   1   7      453.03      459.39     13.39 o 
  -6   1   7      217.76      201.10      7.98 o 
  -5   1   7      178.17      190.99      5.64 o 
  -4   1   7     2522.61     2593.00     27.49 o 
  -3   1   7     3427.93     3609.23     36.36 o 
  -2   1   7     1624.31     1623.54     16.37 o 
  -1   1   7       61.93       63.83      2.07 o 
   0   1   7      368.54      361.65      6.17 o 
   1   1   7     1795.22     1908.89     21.83 o 
   2   1   7     1138.37     1167.88     17.05 o 
   3   1   7      264.56      289.89      9.22 o 
   4   1   7      144.13      137.44      7.70 o 
  -9   2   7       12.11       12.01      2.88 o 
  -8   2   7        1.30        3.37      2.48 o 
  -7   2   7        4.56        5.27      3.26 o 
  -6   2   7        0.18        6.14      3.65 o 
  -5   2   7        1.47        6.38      1.92 o 
  -4   2   7      232.72      235.18      6.39 o 
  -3   2   7      303.87      303.26      7.50 o 
  -2   2   7        4.95        9.55      1.61 o 
  -1   2   7       11.80       11.01      1.38 o 
   0   2   7      321.59      287.90      4.35 o 
   1   2   7        6.44        9.20      1.94 o 
   2   2   7        7.97       10.08      3.08 o 
   3   2   7        0.47       11.00      2.61 o 
   4   2   7       37.69       28.71      3.20 o 
  -9   3   7      575.61      561.16     26.93 o 
  -8   3   7      489.53      508.46     21.78 o 
  -7   3   7      408.80      404.04     16.00 o 
  -6   3   7      382.87      362.72     15.37 o 
  -5   3   7      612.67      648.36     22.11 o 
  -4   3   7     1765.36     1830.81     22.49 o 
  -3   3   7     1989.38     1990.40     21.30 o 
  -2   3   7      727.52      719.18     10.10 o 
  -1   3   7      115.50      122.32      5.01 o 
   0   3   7      738.61      733.08      8.75 o 
   1   3   7      943.28      935.13     12.17 o 
   2   3   7      790.97      811.60     15.39 o 
   3   3   7      724.44      739.41     18.29 o 
   4   3   7      243.11      234.74      9.62 o 
  -9   4   7        5.40        8.09      2.90 o 
  -8   4   7       61.67       51.84      7.31 o 
  -7   4   7       69.78       63.29      6.95 o 
  -6   4   7       46.24       48.82      5.15 o 
  -5   4   7      177.54      162.90      6.64 o 
  -4   4   7      444.24      434.35     16.18 o 
  -3   4   7      154.06      147.86      4.18 o 
  -2   4   7      248.73      228.77      5.85 o 
  -1   4   7      177.16      164.75      5.53 o 
   0   4   7      576.00      549.26      8.04 o 
   1   4   7       40.01       42.43      3.44 o 
   2   4   7       28.17       36.33      3.47 o 
   3   4   7       58.88       45.75      3.85 o 
   4   4   7        4.47        6.66      1.92 o 
  -9   5   7      563.13      493.66     24.54 o 
  -8   5   7      867.01      895.92     43.23 o 
  -7   5   7      536.42      533.85     15.98 o 
  -6   5   7      286.05      277.11      9.81 o 
  -5   5   7     1060.44     1049.24     20.76 o 
  -4   5   7     1660.20     1725.30     30.28 o 
  -3   5   7     1495.23     1500.95     16.40 o 
  -2   5   7      832.42      858.88     11.83 o 
  -1   5   7      525.70      524.64      8.47 o 
   0   5   7      505.13      505.61      7.60 o 
   1   5   7      799.45      820.11     10.97 o 
   2   5   7      985.72      988.01     22.21 o 
   3   5   7      501.34      480.23     14.53 o 
  -8   6   7       84.56       63.64     10.35 o 
  -7   6   7       11.66        9.64      5.19 o 
  -6   6   7        0.77        2.14      1.83 o 
  -5   6   7      379.49      358.49     15.62 o 
  -4   6   7      164.95      156.44      4.83 o 
  -3   6   7       64.67       65.76      7.64 o 
  -2   6   7      475.14      450.69      7.76 o 
  -1   6   7       14.74       22.33      3.77 o 
   0   6   7      153.96      152.08      5.88 o 
   1   6   7       31.81       32.26      2.48 o 
   2   6   7        3.06        9.51      2.29 o 
   3   6   7       49.46       39.77      4.94 o 
  -8   7   7      465.22      450.13     17.22 o 
  -7   7   7      150.21      161.24     10.36 o 
  -6   7   7      406.53      391.66     17.82 o 
  -5   7   7     1251.11     1300.84     22.73 o 
  -4   7   7      514.36      507.30     11.28 o 
  -3   7   7      717.77      686.86     10.11 o 
  -2   7   7     1064.19     1097.63     14.50 o 
  -1   7   7     1708.94     1714.44     20.76 o 
   0   7   7      581.72      599.42     11.10 o 
   1   7   7      306.63      295.06      6.06 o 
   2   7   7      480.79      491.62     13.50 o 
   3   7   7      390.30      381.40     10.97 o 
  -8   8   7       28.11       24.99      5.49 o 
  -7   8   7       52.84       42.65      8.50 o 
  -6   8   7       42.35       38.02     11.94 o 
  -5   8   7      350.09      306.15      8.28 o 
  -4   8   7       49.58       52.13      5.89 o 
  -3   8   7        6.57        3.71      1.98 o 
  -2   8   7      707.59      676.98     23.19 o 
  -1   8   7        9.16       14.83      4.91 o 
   0   8   7      142.01      125.53      6.50 o 
   1   8   7      209.17      197.30      8.57 o 
   2   8   7       13.86       11.43      2.32 o 
   3   8   7       54.97       56.51      7.21 o 
  -8   9   7      284.13      257.04     14.02 o 
  -7   9   7      555.07      570.60     21.05 o 
  -6   9   7      626.88      613.11     13.94 o 
  -5   9   7      639.90      659.41     13.08 o 
  -4   9   7      463.62      443.56     10.47 o 
  -3   9   7      594.04      562.57     12.15 o 
  -2   9   7      516.79      522.12     11.95 o 
  -1   9   7     1227.05     1255.24     19.07 o 
   0   9   7      470.41      479.77      9.13 o 
   1   9   7      371.87      351.12     10.61 o 
   2   9   7      343.62      318.36      9.31 o 
   3   9   7      161.70      163.57      8.26 o 
  -8  10   7       22.99       17.03      5.44 o 
  -7  10   7       47.88       45.79      9.90 o 
  -6  10   7      146.42      123.54      8.74 o 
  -5  10   7       74.44       66.96      8.25 o 
  -4  10   7        4.89        8.20      2.48 o 
  -3  10   7       17.95       19.65      3.47 o 
  -2  10   7       31.42       32.55      4.28 o 
  -1  10   7        9.78       17.26      3.92 o 
   0  10   7       10.00       15.71      2.34 o 
   1  10   7      122.74      121.00      7.92 o 
   2  10   7       10.88       21.34      8.70 o 
  -7  11   7      555.96      536.58     19.05 o 
  -6  11   7      990.94     1001.23     27.16 o 
  -5  11   7     1055.52     1048.66     18.30 o 
  -4  11   7      292.86      286.66      8.70 o 
  -3  11   7      266.72      276.61      7.88 o 
  -2  11   7      493.74      464.96     10.79 o 
  -1  11   7     1130.30     1155.78     20.47 o 
   0  11   7      966.40     1017.73     15.35 o 
   1  11   7      244.33      236.90      8.88 o 
   2  11   7      233.40      219.75      8.29 o 
  -7  12   7       76.61       48.03     10.96 o 
  -6  12   7       66.90       69.92      7.89 o 
  -5  12   7       19.24       14.21      3.44 o 
  -4  12   7       39.63       32.29      4.45 o 
  -3  12   7       50.67       37.99      4.06 o 
  -2  12   7       44.73       37.17      4.39 o 
  -1  12   7       34.93       35.21      3.78 o 
   0  12   7        2.03        9.10      2.54 o 
   1  12   7       46.53       34.87      5.07 o 
   2  12   7        0.05        3.87      2.18 o 
  -6  13   7      547.83      573.55     16.27 o 
  -5  13   7      547.24      564.29     17.12 o 
  -4  13   7      238.60      244.11      9.38 o 
  -3  13   7       24.36       19.31      5.99 o 
  -2  13   7      449.50      454.60     14.83 o 
  -1  13   7      936.83      975.60     28.09 o 
   0  13   7      550.24      569.40     16.95 o 
   1  13   7      114.51      125.87      7.80 o 
  -6  14   7       18.71        8.28      4.30 o 
  -5  14   7        0.31        6.90      2.86 o 
  -4  14   7       99.59       81.44      8.00 o 
  -3  14   7        4.79        3.58      1.81 o 
  -2  14   7        0.04       -0.80      1.94 o 
  -1  14   7        0.62        3.96      3.06 o 
   0  14   7        9.19        6.28      4.86 o 
   1  14   7        0.49        3.76      3.05 o 
  -5  15   7      229.04      231.48     13.22 o 
  -4  15   7      219.89      213.20      8.51 o 
  -3  15   7      321.92      286.88     15.34 o 
  -2  15   7      620.87      554.28     20.76 o 
  -1  15   7      531.64      540.87     22.01 o 
   0  15   7      662.98      735.17     34.83 o 
  -4  16   7       41.42       19.74      4.21 o 
  -3  16   7        7.40        4.94      6.41 o 
  -2  16   7       17.02        5.37      4.09 o 
  -1  16   7       14.97        9.13      3.33 o 
  -8   0   8     1081.58     1187.31     56.04 o 
  -7   0   8      984.81     1041.38     34.43 o 
  -6   0   8       36.77       43.59      7.55 o 
  -5   0   8      288.55      271.54     18.09 o 
  -4   0   8      922.95      905.33     46.51 o 
  -3   0   8     1006.27     1034.99     23.77 o 
  -2   0   8     2319.51     2393.83     47.23 o 
  -1   0   8     1019.14     1004.05     23.01 o 
   0   0   8      439.14      416.33      9.08 o 
   1   0   8       26.73       24.10      4.10 o 
   2   0   8      449.81      438.09     16.89 o 
   3   0   8      628.41      631.87     30.37 o 
  -8   1   8       13.74       15.62     13.33 o 
  -7   1   8       15.25       24.77      8.34 o 
  -6   1   8       61.35       48.54      4.33 o 
  -5   1   8        6.42        8.90      2.22 o 
  -4   1   8        1.60        8.51      2.20 o 
  -3   1   8        7.05       10.91      2.27 o 
  -2   1   8      206.98      206.75      7.62 o 
  -1   1   8       43.31       40.36      3.71 o 
   0   1   8        0.52        2.87      1.21 o 
   1   1   8        4.57        5.97      1.88 o 
   2   1   8        1.82        6.37      2.43 o 
   3   1   8        5.47       14.88      3.11 o 
  -8   2   8     1048.50     1093.33     37.23 o 
  -7   2   8      959.31     1002.83     22.61 o 
  -6   2   8      109.49      120.05      7.99 o 
  -5   2   8       73.59       79.58      6.42 o 
  -4   2   8      615.58      619.06     17.81 o 
  -3   2   8     1598.73     1655.96     24.25 o 
  -2   2   8     1046.93     1106.86     17.84 o 
  -1   2   8      296.14      298.42      8.55 o 
   0   2   8      375.11      386.38     10.99 o 
   1   2   8      128.38      110.84      9.19 o 
   2   2   8      438.62      448.44     12.25 o 
   3   2   8      484.51      517.58     18.08 o 
  -8   3   8       75.27       71.85     11.59 o 
  -7   3   8       46.53       48.96      8.06 o 
  -6   3   8      110.80      118.21      9.33 o 
  -5   3   8      119.43      104.20      8.64 o 
  -4   3   8        2.13       14.84      2.30 o 
  -3   3   8      153.63      176.23      7.56 o 
  -2   3   8       62.13       75.52      5.16 o 
  -1   3   8        7.25       13.86      3.07 o 
   0   3   8       56.40       49.59      3.17 o 
   1   3   8       45.79       38.20      4.76 o 
   2   3   8       35.28       34.69      4.43 o 
  -8   4   8      548.73      537.55     20.62 o 
  -7   4   8     1019.96     1075.94     69.40 o 
  -6   4   8      516.12      528.79     36.70 o 
  -5   4   8      197.50      204.34      9.17 o 
  -4   4   8      528.54      526.56     11.36 o 
  -3   4   8     1232.71     1281.04     22.73 o 
  -2   4   8      827.59      824.72     20.24 o 
  -1   4   8      632.14      611.47      9.86 o 
   0   4   8      206.85      200.92      7.67 o 
   1   4   8      462.58      450.29     14.70 o 
   2   4   8      423.90      417.70     17.08 o 
  -8   5   8        0.03        1.91      4.09 o 
  -7   5   8      228.42      229.05     16.47 o 
  -6   5   8       89.58       94.54      9.80 o 
  -5   5   8       81.30       76.68      7.41 o 
  -4   5   8      132.65      138.90     10.61 o 
  -3   5   8       85.42       85.01      6.10 o 
  -2   5   8       53.15       51.13      3.60 o 
  -1   5   8       45.67       50.92      5.03 o 
   0   5   8       63.81       56.25      4.32 o 
   1   5   8       11.60        4.88      3.64 o 
   2   5   8       81.14       70.30      9.02 o 
  -8   6   8      445.21      467.76     25.07 o 
  -7   6   8      366.91      368.63     22.36 o 
  -6   6   8      627.49      635.83     16.29 o 
  -5   6   8      377.56      357.68     11.49 o 
  -4   6   8      346.43      361.92     11.97 o 
  -3   6   8     1055.35     1071.56     19.47 o 
  -2   6   8      798.11      777.04     13.00 o 
  -1   6   8      623.34      665.37     13.03 o 
   0   6   8      216.04      215.89      9.55 o 
   1   6   8      467.55      461.09     12.28 o 
   2   6   8      288.12      281.44      9.95 o 
  -8   7   8       27.06       28.27     11.02 o 
  -7   7   8      103.76       91.10      7.76 o 
  -6   7   8      124.67      111.05     15.02 o 
  -5   7   8       48.11       44.73      8.11 o 
  -4   7   8      441.93      466.44     13.82 o 
  -3   7   8        2.69        5.46      1.99 o 
  -2   7   8        0.32       11.22      4.17 o 
  -1   7   8      142.71      131.73      8.70 o 
   0   7   8        0.08        5.44      2.27 o 
   1   7   8        3.87       11.17      4.11 o 
   2   7   8       65.61       65.46     10.96 o 
  -7   8   8      178.83      173.79      9.04 o 
  -6   8   8      409.03      409.90     17.12 o 
  -5   8   8      434.27      445.52     13.33 o 
  -4   8   8      537.87      554.54     22.31 o 
  -3   8   8      458.31      475.34     11.93 o 
  -2   8   8      607.32      581.91     11.74 o 
  -1   8   8      543.10      530.80     14.01 o 
   0   8   8      339.90      344.32     10.19 o 
   1   8   8      445.88      458.43     12.41 o 
   2   8   8      207.20      184.90     10.55 o 
  -7   9   8        5.94        8.58      4.93 o 
  -6   9   8      106.64       98.71      9.67 o 
  -5   9   8       29.74       20.40      8.62 o 
  -4   9   8      221.09      226.20      9.46 o 
  -3   9   8       12.96       14.26      5.47 o 
  -2   9   8        7.07        7.35      2.04 o 
  -1   9   8       54.96       43.89      4.51 o 
   0   9   8       11.94       17.48      2.68 o 
   1   9   8        9.19       15.77      5.42 o 
  -7  10   8      149.73      124.28      9.94 o 
  -6  10   8      915.06      934.75     43.56 o 
  -5  10   8      773.06      782.57     27.54 o 
  -4  10   8      457.89      445.33     14.38 o 
  -3  10   8      162.97      148.96      7.33 o 
  -2  10   8      292.26      273.04      9.96 o 
  -1  10   8      472.66      474.99     13.11 o 
   0  10   8      598.35      612.63     15.73 o 
   1  10   8      313.55      291.47     11.20 o 
  -6  11   8       25.66       31.79      5.93 o 
  -5  11   8        3.04       10.24      3.85 o 
  -4  11   8       89.51       72.01      6.49 o 
  -3  11   8       68.40       56.14      6.24 o 
  -2  11   8       41.10       42.15      4.34 o 
  -1  11   8       41.13       32.93      4.16 o 
   0  11   8       12.52       14.95      3.38 o 
   1  11   8       59.70       50.57      5.10 o 
  -6  12   8      507.62      508.20     25.46 o 
  -5  12   8      760.94      759.59     25.31 o 
  -4  12   8      456.84      426.98     13.85 o 
  -3  12   8      109.46      104.25      8.12 o 
  -2  12   8      181.66      181.96      7.63 o 
  -1  12   8      267.26      266.34     12.66 o 
   0  12   8      333.20      334.93     12.38 o 
  -5  13   8        1.26        6.95      5.01 o 
  -4  13   8       11.76       10.91      4.46 o 
  -3  13   8       59.71       49.15      5.17 o 
  -2  13   8        2.49        4.24      1.83 o 
  -1  13   8        0.01        3.40      2.77 o 
  -4  14   8      292.89      276.99     12.53 o 
  -3  14   8       83.07       80.05      5.91 o 
  -2  14   8      159.19      153.48      8.40 o 
  -8   1   9      326.53      322.42     17.57 o 
  -7   1   9      699.51      745.70     27.59 o 
  -6   1   9      710.03      748.84     28.13 o 
  -5   1   9      340.31      336.00      9.16 o 
  -4   1   9       17.35       13.90      2.25 o 
  -3   1   9      517.07      543.75     11.68 o 
  -2   1   9      795.23      829.25     16.02 o 
  -1   1   9     1169.91     1255.12     18.24 o 
   0   1   9      163.95      152.50     11.36 o 
   1   1   9      141.89      131.26      8.11 o 
  -8   2   9       25.62       22.93      4.28 o 
  -7   2   9       20.10       27.82     17.86 o 
  -6   2   9        3.71        8.48      2.87 o 
  -5   2   9      108.09       96.98     10.08 o 
  -4   2   9        0.44        5.07      2.24 o 
  -3   2   9        0.45        6.05      1.60 o 
  -2   2   9       98.14      100.46      8.69 o 
  -1   2   9        0.83        3.34      2.16 o 
   0   2   9       17.41       15.22      2.42 o 
   1   2   9        1.42        7.05      3.48 o 
  -7   3   9      728.85      719.36     26.50 o 
  -6   3   9      699.76      703.97     25.78 o 
  -5   3   9      348.50      333.17      9.24 o 
  -4   3   9       92.99       95.50      8.20 o 
  -3   3   9      176.55      176.61      9.32 o 
  -2   3   9      543.13      553.58     10.42 o 
  -1   3   9      846.91      864.68     21.80 o 
   0   3   9      424.56      434.15     15.37 o 
   1   3   9       38.47       36.51      4.67 o 
  -7   4   9        0.05        6.71      3.84 o 
  -6   4   9        9.19       16.64      3.04 o 
  -5   4   9       91.43       82.68      8.84 o 
  -4   4   9        3.20        9.25      2.33 o 
  -3   4   9       66.73       57.00      5.31 o 
  -2   4   9       45.47       47.53      5.09 o 
  -1   4   9       27.89       30.02      4.46 o 
   0   4   9       27.95       30.15      4.91 o 
   1   4   9        0.33        3.68      5.75 o 
  -7   5   9      561.37      537.18     18.87 o 
  -6   5   9      380.84      362.93     15.45 o 
  -5   5   9      331.54      314.87     15.19 o 
  -4   5   9      467.14      462.38     13.53 o 
  -3   5   9      192.51      193.59      6.85 o 
  -2   5   9      580.90      611.83     16.45 o 
  -1   5   9      349.02      355.11     10.38 o 
   0   5   9      460.88      450.17     14.44 o 
   1   5   9      143.79      119.37      7.85 o 
  -7   6   9       10.23        6.91      1.65 o 
  -6   6   9        5.03       10.73      3.47 o 
  -5   6   9       91.34       91.20     10.18 o 
  -4   6   9        0.05        8.63      4.28 o 
  -3   6   9      297.36      263.43      9.82 o 
  -2   6   9       47.70       50.69      6.05 o 
  -1   6   9        3.02        5.75      2.02 o 
   0   6   9      197.83      174.39      7.32 o 
  -7   7   9      165.06      161.56     20.92 o 
  -6   7   9      344.25      336.64     14.44 o 
  -5   7   9      265.46      272.17     25.65 o 
  -4   7   9      422.37      412.05     30.43 o 
  -3   7   9      276.32      269.56     12.92 o 
  -2   7   9      554.45      547.25     20.82 o 
  -1   7   9      356.79      346.41     11.79 o 
   0   7   9      315.48      308.03     19.05 o 
  -6   8   9       63.65       57.20      5.37 o 
  -5   8   9       14.28       25.31      5.57 o 
  -4   8   9        2.39        7.79      6.95 o 
  -3   8   9       60.79       58.89      6.80 o 
  -2   8   9       22.78       26.64      3.88 o 
  -1   8   9        8.09        7.79      2.57 o 
   0   8   9       70.46       74.60      5.65 o 
  -6   9   9      175.38      173.17     11.04 o 
  -5   9   9      187.33      192.76      9.83 o 
  -4   9   9      616.05      597.03     24.46 o 
  -3   9   9      456.81      425.89     17.37 o 
  -2   9   9      188.02      195.44     10.37 o 
  -1   9   9      134.55      146.99      6.69 o 
  -5  10   9       27.35       33.41      6.52 o 
  -4  10   9        1.27       10.04      3.56 o 
  -3  10   9       21.30       17.30      6.72 o 
  -2  10   9      106.90       87.08      9.46 o 
  -1  10   9        0.75        4.12      2.19 o 
  -5  11   9      342.97      324.60     20.56 o 
  -4  11   9      404.26      410.58     21.43 o 
  -3  11   9      427.47      483.81     24.42 o 
  -2  11   9      114.72      115.57      9.89 o 
  -6   0  10      678.01      696.75     34.66 o 
  -5   0  10      711.50      731.94     37.99 o 
  -4   0  10      185.34      172.35      8.93 o 
  -3   0  10       12.56       10.08      4.01 o 
  -2   0  10      387.24      390.13     15.39 o 
  -1   0  10      532.68      458.72     22.92 o 
  -6   1  10        0.83        7.13      4.26 o 
  -5   1  10        3.46       10.82      5.95 o 
  -4   1  10        0.13        8.78      2.29 o 
  -3   1  10       10.55       12.63      3.35 o 
  -2   1  10        0.60        5.67      2.07 o 
  -1   1  10       24.37       10.65      2.35 o 
  -6   2  10      610.85      596.77     22.35 o 
  -5   2  10      437.07      453.46     14.87 o 
  -4   2  10      215.78      204.09      7.07 o 
  -3   2  10       67.94       59.79      6.64 o 
  -2   2  10      114.89      128.04      5.48 o 
  -1   2  10      368.11      380.36     13.87 o 
  -6   3  10       15.78       22.90      5.69 o 
  -5   3  10       39.95       43.25      3.54 o 
  -4   3  10       33.63       29.79      4.72 o 
  -3   3  10        1.14        4.28      1.35 o 
  -2   3  10       51.52       44.04      3.26 o 
  -1   3  10       14.51       32.19      6.13 o 
  -6   4  10      613.82      630.55     28.34 o 
  -5   4  10      434.11      421.41     13.40 o 
  -4   4  10      134.83      135.61     11.77 o 
  -3   4  10       92.96       88.28      4.54 o 
  -2   4  10      157.36      145.51      5.88 o 
  -1   4  10      413.26      419.22     15.07 o 
  -6   5  10       44.84       38.79      4.55 o 
  -5   5  10       54.77       61.36      5.05 o 
  -4   5  10       19.68       18.91      3.97 o 
  -3   5  10        0.66        4.72      1.65 o 
  -2   5  10       82.27       68.18      4.69 o 
  -5   6  10      332.04      332.87     35.48 o 
  -4   6  10      138.85      114.23     11.07 o 
  -3   6  10      248.30      259.11     15.82 o 
  -2   6  10      231.98      223.48      9.36 o 
  -4   7  10       42.71       49.59     12.39 o 
  -3   7  10        0.01        7.40      3.46 o 
                                                 
